# Supplementary material for: A nurse versus a chatbot ‒ the effect of an empowerment program on chemotherapy-related side effects and the self-care behaviors of women living with breast Cancer: a randomized controlled trial
Source: BMC Nurs. 2023 Apr 6;22:102. doi: 10.1186/s12912-023-01243-7 (PMC10077642; doi:10.1186/s12912-023-01243-7)
Supplement: Supplementary file 1 — Supplementary Material 1 [file 12912_2023_1243_MOESM1_ESM.xlsx]

## Sheet: Sheet1
No	Groups	Groups.c	VAR00008	Age	Age.C	Education	Marital.status	Occupation	Residence	Income.level	Discovery.disease	Stage.disease	KARNOFSKY.performance.scale	KARNOFSKY.c	VAR00003	VAR00004	Difficulty.sleeping.F.pre	Lack.appetite.F.pre	Diarrhea.F.pre	Nausea.F.pre	Vomiting.F.pre	Dizziness.F.pre	total.Physical.F.pre	avg.Physical.F.pre	perc.Physical.F.pre	VAR00016	Worrying.F.pre	Feeling.nervous.F.pre	Feeling.sad.F.pre	Feeling.irritable.F.pre	total.Psychological.F.pre	avg.Psychological.F.pre	perc.Psychological.F.pre	VAR00031	total.Overall.symptoms.F.pre	avg.Overall.symptoms.F.pre	perc.Overall.symptoms.F.pre	VAR00014	VAR00022	Difficulty.sleeping.F.post	Lack.appetite.F.post	Diarrhea.F.post	Nausea.F.post	Vomiting.F.post	Dizziness.F.post	total.Physical.F.post	avg.Physical.F.post	perc.Physical.F.post	VAR00044
1	Nurse – led discussion	Nurse – led discussion	1	47	41 - 50	Illiterate	Married	Housewife	Urban	Enough	2	First	80	Satisfactory >70%		Nurse – led discussion	Occasionally	Frequently	Occasionally	Frequently	Almost Constantly	Frequently	18	3	66.6667		Occasionally	Almost Constantly	Occasionally	Occasionally	10	2.5	50		28	2.8	60		Nurse – led discussion	Occasionally	Occasionally	Occasionally	Frequently	Rarely	Frequently	18	3	66.6667
2	Nurse – led discussion	Nurse – led discussion	1	50	41 - 50	Secondary	Married	Housewife	Urban	Enough	3	First	80	Satisfactory >70%		Nurse – led discussion	Occasionally	Frequently	Frequently	Occasionally	Occasionally	Occasionally	14	2.33333	44.4444		Occasionally	Frequently	Occasionally	Frequently	10	2.5	50		24	2.4	46.6667		Nurse – led discussion	Occasionally	Frequently	Frequently	Occasionally	Occasionally	Occasionally	14	2.33333	44.4444
3	Nurse – led discussion	Nurse – led discussion	1	44	41 - 50	Preperatory	Married	Housewife	Urban	Enough	2	First	80	Satisfactory >70%		Nurse – led discussion	Frequently	Almost Constantly	Occasionally	Frequently	Frequently	Frequently	16	2.66667	55.5556		Frequently	Frequently	Frequently	Occasionally	11	2.75	58.3333		27	2.7	56.6667		Nurse – led discussion	Frequently	Occasionally	Occasionally	Frequently	Frequently	Frequently	16	2.66667	55.5556
4	Nurse – led discussion	Nurse – led discussion	1	38	30 - 40	Secondary	Married	Farmer	Rural	Enough	4	Second	80	Satisfactory >70%		Nurse – led discussion	Frequently	Almost Constantly	Frequently	Frequently	Frequently	Frequently	18	3	66.6667		Occasionally	Occasionally	Frequently	Frequently	10	2.5	50		28	2.8	60		Nurse – led discussion	Frequently	Frequently	Frequently	Frequently	Frequently	Frequently	18	3	66.6667
5	Nurse – led discussion	Nurse – led discussion	1	39	30 - 40	Illiterate	Married	Housewife	Urban	Not enough	5	Second	80	Satisfactory >70%		Nurse – led discussion	Occasionally	Frequently	Frequently	Frequently	Occasionally	Frequently	16	2.66667	55.5556		Frequently	Frequently	Frequently	Frequently	12	3	66.6667		28	2.8	60		Nurse – led discussion	Rarely	Frequently	Frequently	Frequently	Occasionally	Frequently	16	2.66667	55.5556
6	Nurse – led discussion	Nurse – led discussion	1	42	41 - 50	University	Married	Teacher	Urban	Enough	1	First	80	Satisfactory >70%		Nurse – led discussion	Frequently	Frequently	Frequently	Occasionally	Almost Constantly	Frequently	19	3.16667	72.2222		Occasionally	Occasionally	Occasionally	Frequently	9	2.25	41.6667		28	2.8	60		Nurse – led discussion	Almost Constantly	Frequently	Frequently	Occasionally	Rarely	Frequently	19	3.16667	72.2222
7	Nurse – led discussion	Nurse – led discussion	1	43	41 - 50	Secondary	Married	Housewife	Urban	Enough	3	First	90	Satisfactory >70%		Nurse – led discussion	Occasionally	Frequently	Occasionally	Frequently	Almost Constantly	Frequently	15	2.5	50		Frequently	Frequently	Frequently	Frequently	12	3	66.6667		27	2.7	56.6667		Nurse – led discussion	Occasionally	Frequently	Occasionally	Frequently	Occasionally	Frequently	15	2.5	50
8	Nurse – led discussion	Nurse – led discussion	1	37	30 - 40	Secondary	Married	Farmer	Rural	Enough	1	First	90	Satisfactory >70%		Nurse – led discussion	Frequently	Frequently	Frequently	Frequently	Frequently	Frequently	18	3	66.6667		Occasionally	Occasionally	Frequently	Frequently	10	2.5	50		28	2.8	60		Nurse – led discussion	Frequently	Frequently	Frequently	Frequently	Frequently	Frequently	18	3	66.6667
9	Nurse – led discussion	Nurse – led discussion	1	41	41 - 50	Secondary	Married	Employee	Urban	Enough	2	First	90	Satisfactory >70%		Nurse – led discussion	Frequently	Frequently	Occasionally	Frequently	Frequently	Occasionally	16	2.66667	55.5556		Frequently	Frequently	Frequently	Frequently	12	3	66.6667		28	2.8	60		Nurse – led discussion	Frequently	Frequently	Occasionally	Frequently	Frequently	Occasionally	16	2.66667	55.5556
10	Nurse – led discussion	Nurse – led discussion	1	74	>60	Illiterate	Married	Housewife	Rural	Enough	2	Second	80	Satisfactory >70%		Nurse – led discussion	Frequently	Occasionally	Frequently	Occasionally	Frequently	Almost Constantly	17	2.83333	61.1111		Almost Constantly	Occasionally	Occasionally	Occasionally	8	2	33.3333		25	2.5	50		Nurse – led discussion	Frequently	Occasionally	Frequently	Occasionally	Frequently	Almost Constantly	17	2.83333	61.1111
11	Nurse – led discussion	Nurse – led discussion	1	38	30 - 40	Secondary	Married	Employee	Rural	Not enough	2	First	80	Satisfactory >70%		Nurse – led discussion	Frequently	Almost Constantly	Occasionally	Occasionally	Frequently	Occasionally	16	2.66667	55.5556		Frequently	Frequently	Occasionally	Almost Constantly	12	3	66.6667		28	2.8	60		Nurse – led discussion	Frequently	Almost Constantly	Occasionally	Occasionally	Frequently	Occasionally	16	2.66667	55.5556
12	Nurse – led discussion	Nurse – led discussion	1	44	41 - 50	Illiterate	Married	Housewife	Urban	Not enough	2	First	90	Satisfactory >70%		Nurse – led discussion	Frequently	Occasionally	Occasionally	Occasionally	Frequently	Frequently	15	2.5	50		Almost Constantly	Almost Constantly	Occasionally	Occasionally	10	2.5	50		25	2.5	50		Nurse – led discussion	Frequently	Occasionally	Frequently	Occasionally	Frequently	Frequently	16	2.66667	55.5556
13	Nurse – led discussion	Nurse – led discussion	1	37	30 - 40	Illiterate	Married	Housewife	Rural	Enough	5	Second	90	Satisfactory >70%		Nurse – led discussion	Frequently	Frequently	Occasionally	Occasionally	Frequently	Frequently	17	2.83333	61.1111		Frequently	Occasionally	Occasionally	Frequently	10	2.5	50		27	2.7	56.6667		Nurse – led discussion	Frequently	Frequently	Frequently	Occasionally	Frequently	Frequently	17	2.83333	61.1111
14	Nurse – led discussion	Nurse – led discussion	1	37	30 - 40	Illiterate	Divorced	Housewife	Urban	Enough	1	First	80	Satisfactory >70%		Nurse – led discussion	Frequently	Frequently	Occasionally	Occasionally	Frequently	Almost Constantly	18	3	66.6667		Almost Constantly	Frequently	Occasionally	Frequently	10	2.5	50		28	2.8	60		Nurse – led discussion	Frequently	Frequently	Frequently	Occasionally	Frequently	Frequently	17	2.83333	61.1111
15	Nurse – led discussion	Nurse – led discussion	1	44	41 - 50	Illiterate	Married	Housewife	Urban	Not enough	2	First	90	Satisfactory >70%		Nurse – led discussion	Almost Constantly	Almost Constantly	Frequently	Occasionally	Almost Constantly	Frequently	20	3.33333	77.7778		Frequently	Almost Constantly	Occasionally	Almost Constantly	13	3.25	75		33	3.3	76.6667		Nurse – led discussion	Almost Constantly	Frequently	Occasionally	Occasionally	Frequently	Frequently	17	2.83333	61.1111
16	Nurse – led discussion	Nurse – led discussion	1	43	41 - 50	Preperatory	Married	Employee	Urban	Enough	1	First	90	Satisfactory >70%		Nurse – led discussion	Frequently	Frequently	Occasionally	Occasionally	Frequently	Frequently	17	2.83333	61.1111		Almost Constantly	Occasionally	Occasionally	Frequently	9	2.25	41.6667		26	2.6	53.3333		Nurse – led discussion	Frequently	Frequently	Frequently	Occasionally	Occasionally	Frequently	16	2.66667	55.5556
17	Nurse – led discussion	Nurse – led discussion	1	36	30 - 40	Secondary	Married	Housewife	Rural	Enough	2	First	80	Satisfactory >70%		Nurse – led discussion	Frequently	Frequently	Occasionally	Occasionally	Frequently	Frequently	16	2.66667	55.5556		Almost Constantly	Frequently	Occasionally	Frequently	10	2.5	50		26	2.6	53.3333		Nurse – led discussion	Frequently	Frequently	Almost Constantly	Occasionally	Frequently	Occasionally	17	2.83333	61.1111
18	Nurse – led discussion	Nurse – led discussion	1	50	41 - 50	Illiterate	Widow	Housewife	Rural	Enough	2	Second	100	Satisfactory >70%		Nurse – led discussion	Frequently	Frequently	Frequently	Almost Constantly	Frequently	Frequently	19	3.16667	72.2222		Almost Constantly	Almost Constantly	Almost Constantly	Frequently	13	3.25	75		32	3.2	73.3333		Nurse – led discussion	Frequently	Occasionally	Frequently	Almost Constantly	Rarely	Frequently	19	3.16667	72.2222
19	Nurse – led discussion	Nurse – led discussion	1	48	41 - 50	University	Single	Farmer	Urban	Enough	1	First	100	Satisfactory >70%		Nurse – led discussion	Frequently	Frequently	Occasionally	Occasionally	Frequently	Frequently	16	2.66667	55.5556		Frequently	Occasionally	Occasionally	Frequently	10	2.5	50		26	2.6	53.3333		Nurse – led discussion	Frequently	Frequently	Occasionally	Frequently	Frequently	Almost Constantly	18	3	66.6667
20	Nurse – led discussion	Nurse – led discussion	1	50	41 - 50	Secondary	Married	Housewife	Urban	Enough	3	First	80	Satisfactory >70%		Nurse – led discussion	Almost Constantly	Frequently	Frequently	Frequently	Almost Constantly	Occasionally	19	3.16667	72.2222		Frequently	Frequently	Frequently	Frequently	12	3	66.6667		31	3.1	70		Nurse – led discussion	Almost Constantly	Almost Constantly	Frequently	Occasionally	Occasionally	Frequently	18	3	66.6667
21	Nurse – led discussion	Nurse – led discussion	1	54	51 - 60	Secondary	Widow	Housewife	Rural	Not enough	2	Second	80	Satisfactory >70%		Nurse – led discussion	Occasionally	Occasionally	Occasionally	Almost Constantly	Occasionally	Almost Constantly	16	2.66667	55.5556		Almost Constantly	Occasionally	Almost Constantly	Occasionally	12	3	66.6667		28	2.8	60		Nurse – led discussion	Occasionally	Frequently	Occasionally	Frequently	Frequently	Occasionally	15	2.5	50
22	Nurse – led discussion	Nurse – led discussion	1	51	51 - 60	Secondary	Widow	Housewife	Urban	Enough	2	First	80	Satisfactory >70%		Nurse – led discussion	Frequently	Almost Constantly	Occasionally	Occasionally	Frequently	Occasionally	16	2.66667	55.5556		Almost Constantly	Frequently	Occasionally	Almost Constantly	11	2.75	58.3333		27	2.7	56.6667		Nurse – led discussion	Frequently	Occasionally	Frequently	Almost Constantly	Occasionally	Frequently	17	2.83333	61.1111
23	Nurse – led discussion	Nurse – led discussion	1	38	30 - 40	Preperatory	Divorced	Employee	Rural	Enough	4	Second	80	Satisfactory >70%		Nurse – led discussion	Occasionally	Occasionally	Frequently	Frequently	Occasionally	Frequently	15	2.5	50		Frequently	Almost Constantly	Frequently	Occasionally	12	3	66.6667		27	2.7	56.6667		Nurse – led discussion	Occasionally	Frequently	Occasionally	Frequently	Frequently	Occasionally	15	2.5	50
24	Nurse – led discussion	Nurse – led discussion	1	42	41 - 50	Secondary	Widow	Housewife	Urban	Enough	5	Second	90	Satisfactory >70%		Nurse – led discussion	Frequently	Frequently	Frequently	Occasionally	Frequently	Frequently	17	2.83333	61.1111		Almost Constantly	Occasionally	Occasionally	Frequently	9	2.25	41.6667		26	2.6	53.3333		Nurse – led discussion	Frequently	Occasionally	Frequently	Occasionally	Occasionally	Frequently	15	2.5	50
25	Nurse – led discussion	Nurse – led discussion	1	48	41 - 50	Illiterate	Married	Housewife	Urban	Not enough	1	First	80	Satisfactory >70%		Nurse – led discussion	Frequently	Frequently	Occasionally	Occasionally	Frequently	Almost Constantly	17	2.83333	61.1111		Frequently	Frequently	Occasionally	Frequently	11	2.75	58.3333		28	2.8	60		Nurse – led discussion	Frequently	Frequently	Occasionally	Frequently	Frequently	Occasionally	16	2.66667	55.5556
26	Nurse – led discussion	Nurse – led discussion	1	44	41 - 50	Illiterate	Married	Housewife	Urban	Not enough	2	First	90	Satisfactory >70%		Nurse – led discussion	Almost Constantly	Almost Constantly	Frequently	Occasionally	Almost Constantly	Frequently	20	3.33333	77.7778		Almost Constantly	Almost Constantly	Occasionally	Almost Constantly	14	3.5	83.3333		34	3.4	80		Nurse – led discussion	Almost Constantly	Occasionally	Frequently	Occasionally	Rarely	Frequently	18	3	66.6667
27	Nurse – led discussion	Nurse – led discussion	1	37	30 - 40	Preperatory	Married	Housewife	Urban	Not enough	1	First	90	Satisfactory >70%		Nurse – led discussion	Almost Constantly	Frequently	Occasionally	Almost Constantly	Almost Constantly	Frequently	20	3.33333	77.7778		Almost Constantly	Occasionally	Almost Constantly	Frequently	11	2.75	58.3333		31	3.1	70		Nurse – led discussion	Almost Constantly	Frequently	Occasionally	Frequently	Occasionally	Frequently	19	3.16667	72.2222
28	Nurse – led discussion	Nurse – led discussion	1	65	>60	Secondary	Widow	Housewife	Urban	Enough	2	First	90	Satisfactory >70%		Nurse – led discussion	Frequently	Frequently	Occasionally	Occasionally	Frequently	Frequently	16	2.66667	55.5556		Frequently	Frequently	Occasionally	Frequently	11	2.75	58.3333		27	2.7	56.6667		Nurse – led discussion	Frequently	Frequently	Occasionally	Occasionally	Frequently	Frequently	16	2.66667	55.5556
29	Nurse – led discussion	Nurse – led discussion	1	45	41 - 50	Illiterate	Single	Housewife	Urban	Enough	2	Second	80	Satisfactory >70%		Nurse – led discussion	Frequently	Frequently	Frequently	Frequently	Frequently	Frequently	18	3	66.6667		Almost Constantly	Almost Constantly	Frequently	Frequently	12	3	66.6667		30	3	66.6667		Nurse – led discussion	Frequently	Frequently	Frequently	Frequently	Frequently	Frequently	18	3	66.6667
30	Nurse – led discussion	Nurse – led discussion	1	36	30 - 40	University	Married	Employee	Urban	Enough	1	First	80	Satisfactory >70%		Nurse – led discussion	Frequently	Frequently	Occasionally	Almost Constantly	Frequently	Frequently	18	3	66.6667		Frequently	Occasionally	Almost Constantly	Frequently	12	3	66.6667		30	3	66.6667		Nurse – led discussion	Frequently	Frequently	Occasionally	Occasionally	Frequently	Frequently	16	2.66667	55.5556
31	Nurse – led discussion	Nurse – led discussion	1	50	41 - 50	Secondary	Married	Housewife	Urban	Enough	3	First	80	Satisfactory >70%		Nurse – led discussion	Frequently	Frequently	Frequently	Occasionally	Frequently	Frequently	17	2.83333	61.1111		Frequently	Frequently	Occasionally	Frequently	11	2.75	58.3333		28	2.8	60		Nurse – led discussion	Frequently	Frequently	Frequently	Occasionally	Frequently	Frequently	17	2.83333	61.1111
32	Nurse – led discussion	Nurse – led discussion	1	56	51 - 60	Secondary	Married	Farmer	Rural	Not enough	2	First	80	Satisfactory >70%		Nurse – led discussion	Almost Constantly	Frequently	Frequently	Frequently	Almost Constantly	Frequently	20	3.33333	77.7778		Frequently	Occasionally	Frequently	Frequently	11	2.75	58.3333		31	3.1	70		Nurse – led discussion	Occasionally	Frequently	Frequently	Frequently	Almost Constantly	Frequently	18	3	66.6667
33	Nurse – led discussion	Nurse – led discussion	1	45	41 - 50	Secondary	Married	Employee	Rural	Not enough	2	Second	80	Satisfactory >70%		Nurse – led discussion	Occasionally	Frequently	Occasionally	Occasionally	Occasionally	Frequently	14	2.33333	44.4444		Almost Constantly	Frequently	Occasionally	Frequently	12	3	66.6667		26	2.6	53.3333		Nurse – led discussion	Frequently	Frequently	Occasionally	Occasionally	Occasionally	Frequently	15	2.5	50
34	Nurse – led discussion	Nurse – led discussion	1	44	41 - 50	Preperatory	Married	Housewife	Urban	Enough	1	First	80	Satisfactory >70%		Nurse – led discussion	Frequently	Frequently	Frequently	Occasionally	Frequently	Occasionally	16	2.66667	55.5556		Occasionally	Almost Constantly	Occasionally	Frequently	11	2.75	58.3333		27	2.7	56.6667		Nurse – led discussion	Almost Constantly	Frequently	Frequently	Occasionally	Frequently	Occasionally	17	2.83333	61.1111
35	Nurse – led discussion	Nurse – led discussion	1	47	41 - 50	Secondary	Married	Employee	Rural	Enough	2	First	90	Satisfactory >70%		Nurse – led discussion	Occasionally	Occasionally	Occasionally	Occasionally	Occasionally	Almost Constantly	14	2.33333	44.4444		Frequently	Occasionally	Occasionally	Occasionally	9	2.25	41.6667		23	2.3	43.3333		Nurse – led discussion	Frequently	Occasionally	Occasionally	Occasionally	Occasionally	Almost Constantly	15	2.5	50
36	Nurse – led discussion	Nurse – led discussion	1	36	30 - 40	Illiterate	Married	Housewife	Urban	Enough	2	Second	80	Satisfactory >70%		Nurse – led discussion	Frequently	Almost Constantly	Occasionally	Almost Constantly	Frequently	Occasionally	18	3	66.6667		Almost Constantly	Frequently	Almost Constantly	Almost Constantly	15	3.75	91.6667		33	3.3	76.6667		Nurse – led discussion	Occasionally	Almost Constantly	Occasionally	Almost Constantly	Frequently	Occasionally	17	2.83333	61.1111
37	Nurse – led discussion	Nurse – led discussion	1	47	41 - 50	Illiterate	Married	Housewife	Urban	Not enough	2	First	90	Satisfactory >70%		Nurse – led discussion	Frequently	Occasionally	Frequently	Occasionally	Frequently	Frequently	16	2.66667	55.5556		Occasionally	Almost Constantly	Occasionally	Occasionally	10	2.5	50		26	2.6	53.3333		Nurse – led discussion	Frequently	Occasionally	Frequently	Occasionally	Frequently	Frequently	16	2.66667	55.5556
38	Nurse – led discussion	Nurse – led discussion	1	52	51 - 60	Illiterate	Married	Housewife	Urban	Not enough	4	Second	80	Satisfactory >70%		Nurse – led discussion	Almost Constantly	Frequently	Occasionally	Frequently	Almost Constantly	Frequently	19	3.16667	72.2222		Frequently	Occasionally	Frequently	Frequently	11	2.75	58.3333		30	3	66.6667		Nurse – led discussion	Occasionally	Frequently	Occasionally	Frequently	Almost Constantly	Frequently	17	2.83333	61.1111
39	Nurse – led discussion	Nurse – led discussion	1	41	41 - 50	University	Married	Employee	Rural	Enough	5	Second	80	Satisfactory >70%		Nurse – led discussion	Almost Constantly	Frequently	Occasionally	Almost Constantly	Almost Constantly	Occasionally	19	3.16667	72.2222		Occasionally	Frequently	Almost Constantly	Frequently	12	3	66.6667		31	3.1	70		Nurse – led discussion	Frequently	Frequently	Occasionally	Almost Constantly	Almost Constantly	Occasionally	18	3	66.6667
40	Nurse – led discussion	Nurse – led discussion	1	52	51 - 60	Secondary	Divorced	Employee	Rural	Enough	1	First	90	Satisfactory >70%		Nurse – led discussion	Occasionally	Occasionally	Occasionally	Occasionally	Occasionally	Almost Constantly	14	2.33333	44.4444		Frequently	Occasionally	Occasionally	Occasionally	9	2.25	41.6667		23	2.3	43.3333		Nurse – led discussion	Occasionally	Occasionally	Occasionally	Occasionally	Occasionally	Almost Constantly	14	2.33333	44.4444
41	Nurse – led discussion	Nurse – led discussion	1	47	41 - 50	Secondary	Married	Housewife	Urban	Enough	3	First	80	Satisfactory >70%		Nurse – led discussion	Frequently	Almost Constantly	Frequently	Frequently	Frequently	Occasionally	18	3	66.6667		Frequently	Frequently	Frequently	Almost Constantly	13	3.25	75		31	3.1	70		Nurse – led discussion	Frequently	Almost Constantly	Frequently	Frequently	Frequently	Occasionally	18	3	66.6667
42	Nurse – led discussion	Nurse – led discussion	1	55	51 - 60	University	Married	Housewife	Rural	Not enough	1	First	80	Satisfactory >70%		Nurse – led discussion	Occasionally	Occasionally	Occasionally	Occasionally	Occasionally	Frequently	13	2.16667	38.8889		Frequently	Almost Constantly	Occasionally	Occasionally	11	2.75	58.3333		24	2.4	46.6667		Nurse – led discussion	Occasionally	Occasionally	Occasionally	Occasionally	Occasionally	Frequently	13	2.16667	38.8889
43	Nurse – led discussion	Nurse – led discussion	1	36	30 - 40	University	Married	Employee	Rural	Not enough	2	First	80	Satisfactory >70%		Nurse – led discussion	Frequently	Frequently	Frequently	Frequently	Frequently	Occasionally	17	2.83333	61.1111		Almost Constantly	Occasionally	Frequently	Frequently	12	3	66.6667		29	2.9	63.3333		Nurse – led discussion	Frequently	Frequently	Frequently	Frequently	Frequently	Occasionally	17	2.83333	61.1111
44	Nurse – led discussion	Nurse – led discussion	1	41	41 - 50	Preperatory	Widow	Housewife	Urban	Not enough	2	Second	90	Satisfactory >70%		Nurse – led discussion	Frequently	Occasionally	Occasionally	Occasionally	Frequently	Almost Constantly	16	2.66667	55.5556		Frequently	Frequently	Occasionally	Occasionally	10	2.5	50		26	2.6	53.3333		Nurse – led discussion	Frequently	Occasionally	Occasionally	Occasionally	Frequently	Almost Constantly	16	2.66667	55.5556
45	Nurse – led discussion	Nurse – led discussion	1	45	41 - 50	Secondary	Single	Farmer	Rural	Enough	1	First	90	Satisfactory >70%		Nurse – led discussion	Almost Constantly	Almost Constantly	Frequently	Occasionally	Almost Constantly	Occasionally	19	3.16667	72.2222		Occasionally	Almost Constantly	Occasionally	Almost Constantly	12	3	66.6667		31	3.1	70		Nurse – led discussion	Almost Constantly	Almost Constantly	Frequently	Occasionally	Almost Constantly	Occasionally	19	3.16667	72.2222
46	Nurse – led discussion	Nurse – led discussion	1	47	41 - 50	Illiterate	Married	Housewife	Rural	Enough	3	First	90	Satisfactory >70%		Nurse – led discussion	Almost Constantly	Occasionally	Occasionally	Frequently	Almost Constantly	Frequently	18	3	66.6667		Frequently	Occasionally	Frequently	Occasionally	10	2.5	50		28	2.8	60		Nurse – led discussion	Almost Constantly	Occasionally	Occasionally	Frequently	Almost Constantly	Frequently	18	3	66.6667
47	Nurse – led discussion	Nurse – led discussion	1	39	30 - 40	Illiterate	Married	Housewife	Urban	Not enough	1	First	80	Satisfactory >70%		Nurse – led discussion	Frequently	Frequently	Frequently	Occasionally	Frequently	Frequently	17	2.83333	61.1111		Frequently	Frequently	Occasionally	Frequently	11	2.75	58.3333		28	2.8	60		Nurse – led discussion	Frequently	Frequently	Frequently	Occasionally	Frequently	Frequently	17	2.83333	61.1111
48	Nurse – led discussion	Nurse – led discussion	1	47	41 - 50	Illiterate	Married	Farmer	Urban	Enough	2	First	80	Satisfactory >70%		Nurse – led discussion	Frequently	Frequently	Occasionally	Occasionally	Frequently	Frequently	16	2.66667	55.5556		Frequently	Occasionally	Occasionally	Frequently	10	2.5	50		26	2.6	53.3333		Nurse – led discussion	Frequently	Frequently	Occasionally	Occasionally	Frequently	Frequently	16	2.66667	55.5556
49	Nurse – led discussion	Nurse – led discussion	1	50	41 - 50	University	Married	Housewife	Urban	Enough	2	Second	80	Satisfactory >70%		Nurse – led discussion	Frequently	Frequently	Frequently	Almost Constantly	Frequently	Occasionally	18	3	66.6667		Frequently	Frequently	Almost Constantly	Frequently	13	3.25	75		31	3.1	70		Nurse – led discussion	Frequently	Frequently	Frequently	Almost Constantly	Frequently	Occasionally	18	3	66.6667
50	Nurse – led discussion	Nurse – led discussion	1	50	41 - 50	Secondary	Married	Housewife	Urban	Enough	3	First	80	Satisfactory >70%		Nurse – led discussion	Frequently	Occasionally	Frequently	Occasionally	Frequently	Frequently	16	2.66667	55.5556		Frequently	Frequently	Occasionally	Occasionally	10	2.5	50		26	2.6	53.3333		Nurse – led discussion	Frequently	Occasionally	Frequently	Occasionally	Frequently	Frequently	16	2.66667	55.5556
51	Traditional Education sessions	Traditional Education sessions	1	38	30 - 40	Illiterate	Married	Housewife	Urban	Not enough	1	First	80	Satisfactory >70%		Traditional Education sessions	Occasionally	Occasionally	Frequently	Occasionally	Frequently	Almost Constantly	16	2.66667	55.5556		Almost Constantly	Occasionally	Occasionally	Frequently	9	2.25	41.6667		25	2.5	50		Traditional Education sessions	Occasionally	Occasionally	Frequently	Occasionally	Occasionally	Almost Constantly	15	2.5	50
52	Traditional Education sessions	Traditional Education sessions	1	37	30 - 40	Preperatory	Married	Housewife	Rural	Not enough	2	First	90	Satisfactory >70%		Traditional Education sessions	Almost Constantly	Almost Constantly	Frequently	Frequently	Frequently	Occasionally	18	3	66.6667		Frequently	Frequently	Frequently	Frequently	12	3	66.6667		30	3	66.6667		Traditional Education sessions	Occasionally	Occasionally	Frequently	Frequently	Occasionally	Occasionally	14	2.33333	44.4444
53	Traditional Education sessions	Traditional Education sessions	1	42	41 - 50	Secondary	Married	Housewife	Rural	Enough	2	Second	80	Satisfactory >70%		Traditional Education sessions	Occasionally	Almost Constantly	Frequently	Frequently	Frequently	Frequently	16	2.66667	55.5556		Almost Constantly	Occasionally	Frequently	Occasionally	9	2.25	41.6667		25	2.5	50		Traditional Education sessions	Rarely	Rarely	Frequently	Frequently	Rarely	Frequently	12	2	33.3333
54	Traditional Education sessions	Traditional Education sessions	1	43	41 - 50	Illiterate	Married	Housewife	Urban	Enough	1	First	80	Satisfactory >70%		Traditional Education sessions	Frequently	Almost Constantly	Occasionally	Frequently	Occasionally	Frequently	16	2.66667	55.5556		Frequently	Frequently	Frequently	Frequently	12	3	66.6667		28	2.8	60		Traditional Education sessions	Rarely	Rarely	Occasionally	Frequently	Rarely	Frequently	11	1.83333	27.7778
55	Traditional Education sessions	Traditional Education sessions	1	36	30 - 40	University	Married	Housewife	Rural	Enough	2	First	80	Satisfactory >70%		Traditional Education sessions	Frequently	Almost Constantly	Almost Constantly	Occasionally	Frequently	Occasionally	17	2.83333	61.1111		Frequently	Occasionally	Occasionally	Frequently	10	2.5	50		27	2.7	56.6667		Traditional Education sessions	Occasionally	Occasionally	Almost Constantly	Occasionally	Occasionally	Occasionally	14	2.33333	44.4444
56	Traditional Education sessions	Traditional Education sessions	1	47	41 - 50	Secondary	Divorced	Farmer	Rural	Enough	2	Second	90	Satisfactory >70%		Traditional Education sessions	Occasionally	Frequently	Occasionally	Almost Constantly	Occasionally	Almost Constantly	17	2.83333	61.1111		Frequently	Occasionally	Frequently	Frequently	11	2.75	58.3333		28	2.8	60		Traditional Education sessions	Rarely	Rarely	Occasionally	Almost Constantly	Rarely	Occasionally	11	1.83333	27.7778
57	Traditional Education sessions	Traditional Education sessions	1	50	41 - 50	Secondary	Married	Housewife	Urban	Enough	3	First	80	Satisfactory >70%		Traditional Education sessions	Almost Constantly	Frequently	Frequently	Occasionally	Frequently	Occasionally	17	2.83333	61.1111		Frequently	Frequently	Occasionally	Occasionally	10	2.5	50		27	2.7	56.6667		Traditional Education sessions	Rarely	Rarely	Frequently	Occasionally	Rarely	Rarely	9	1.5	16.6667
58	Traditional Education sessions	Traditional Education sessions	1	41	41 - 50	Illiterate	Married	Housewife	Urban	Enough	4	Second	100	Satisfactory >70%		Traditional Education sessions	Occasionally	Frequently	Frequently	Frequently	Occasionally	Frequently	16	2.66667	55.5556		Frequently	Almost Constantly	Frequently	Frequently	13	3.25	75		29	2.9	63.3333		Traditional Education sessions	Rarely	Rarely	Frequently	Occasionally	Rarely	Rarely	9	1.5	16.6667
59	Traditional Education sessions	Traditional Education sessions	1	52	51 - 60	Preperatory	Married	Employee	Rural	Enough	5	Second	90	Satisfactory >70%		Traditional Education sessions	Frequently	Frequently	Frequently	Frequently	Frequently	Frequently	18	3	66.6667		Frequently	Occasionally	Occasionally	Occasionally	9	2.25	41.6667		27	2.7	56.6667		Traditional Education sessions	Rarely	Rarely	Frequently	Rarely	Rarely	Occasionally	9	1.5	16.6667
60	Traditional Education sessions	Traditional Education sessions	1	47	41 - 50	Secondary	Widow	Employee	Urban	Not enough	1	First	80	Satisfactory >70%		Traditional Education sessions	Frequently	Almost Constantly	Frequently	Frequently	Occasionally	Frequently	16	2.66667	55.5556		Almost Constantly	Frequently	Frequently	Frequently	11	2.75	58.3333		27	2.7	56.6667		Traditional Education sessions	Occasionally	Occasionally	Frequently	Rarely	Occasionally	Rarely	11	1.83333	27.7778
61	Traditional Education sessions	Traditional Education sessions	1	55	51 - 60	Illiterate	Single	Housewife	Urban	Not enough	3	First	90	Satisfactory >70%		Traditional Education sessions	Frequently	Frequently	Frequently	Frequently	Frequently	Frequently	19	3.16667	72.2222		Almost Constantly	Occasionally	Occasionally	Occasionally	12	3	66.6667		31	3.1	70		Traditional Education sessions	Rarely	Rarely	Frequently	Occasionally	Rarely	Rarely	9	1.5	16.6667
62	Traditional Education sessions	Traditional Education sessions	1	36	30 - 40	University	Married	Employee	Urban	Enough	1	First	80	Satisfactory >70%		Traditional Education sessions	Frequently	Frequently	Frequently	Frequently	Almost Constantly	Frequently	18	3	66.6667		Almost Constantly	Frequently	Occasionally	Occasionally	9	2.25	41.6667		27	2.7	56.6667		Traditional Education sessions	Rarely	Rarely	Frequently	Rarely	Rarely	Rarely	8	1.33333	11.1111
63	Traditional Education sessions	Traditional Education sessions	1	41	41 - 50	Secondary	Married	Employee	Rural	Enough	2	First	80	Satisfactory >70%		Traditional Education sessions	Frequently	Frequently	Frequently	Frequently	Occasionally	Frequently	17	2.83333	61.1111		Frequently	Frequently	Frequently	Frequently	12	3	66.6667		29	2.9	63.3333		Traditional Education sessions	Occasionally	Occasionally	Frequently	Rarely	Occasionally	Rarely	11	1.83333	27.7778
64	Traditional Education sessions	Traditional Education sessions	1	45	41 - 50	Secondary	Married	Housewife	Rural	Enough	2	Second	80	Satisfactory >70%		Traditional Education sessions	Frequently	Frequently	Almost Constantly	Frequently	Frequently	Frequently	19	3.16667	72.2222		Frequently	Almost Constantly	Occasionally	Frequently	14	3.5	83.3333		33	3.3	76.6667		Traditional Education sessions	Frequently	Frequently	Almost Constantly	Rarely	Frequently	Occasionally	16	2.66667	55.5556
65	Traditional Education sessions	Traditional Education sessions	1	47	41 - 50	Illiterate	Married	Housewife	Urban	Enough	1	First	80	Satisfactory >70%		Traditional Education sessions	Frequently	Almost Constantly	Frequently	Almost Constantly	Almost Constantly	Almost Constantly	22	3.66667	88.8889		Almost Constantly	Occasionally	Occasionally	Occasionally	11	2.75	58.3333		33	3.3	76.6667		Traditional Education sessions	Frequently	Almost Constantly	Frequently	Rarely	Almost Constantly	Rarely	16	2.66667	55.5556
66	Traditional Education sessions	Traditional Education sessions	1	50	41 - 50	Secondary	Married	Employee	Rural	Enough	1	First	80	Satisfactory >70%		Traditional Education sessions	Almost Constantly	Frequently	Frequently	Frequently	Occasionally	Frequently	18	3	66.6667		Frequently	Frequently	Frequently	Frequently	12	3	66.6667		30	3	66.6667		Traditional Education sessions	Occasionally	Frequently	Frequently	Occasionally	Occasionally	Rarely	13	2.16667	38.8889
67	Traditional Education sessions	Traditional Education sessions	1	41	41 - 50	Preperatory	Married	Housewife	Rural	Not enough	2	First	90	Satisfactory >70%		Traditional Education sessions	Frequently	Frequently	Frequently	Frequently	Frequently	Frequently	18	3	66.6667		Frequently	Almost Constantly	Occasionally	Occasionally	13	3.25	75		31	3.1	70		Traditional Education sessions	Occasionally	Frequently	Frequently	Rarely	Frequently	Occasionally	14	2.33333	44.4444
68	Traditional Education sessions	Traditional Education sessions	1	38	30 - 40	Secondary	Married	Housewife	Urban	Enough	2	Second	90	Satisfactory >70%		Traditional Education sessions	Frequently	Frequently	Frequently	Frequently	Almost Constantly	Frequently	19	3.16667	72.2222		Frequently	Occasionally	Occasionally	Frequently	10	2.5	50		29	2.9	63.3333		Traditional Education sessions	Rarely	Frequently	Frequently	Rarely	Almost Constantly	Frequently	15	2.5	50
69	Traditional Education sessions	Traditional Education sessions	1	37	30 - 40	Illiterate	Married	Housewife	Urban	Enough	2	First	90	Satisfactory >70%		Traditional Education sessions	Frequently	Frequently	Almost Constantly	Frequently	Occasionally	Frequently	18	3	66.6667		Frequently	Frequently	Frequently	Occasionally	11	2.75	58.3333		29	2.9	63.3333		Traditional Education sessions	Rarely	Frequently	Almost Constantly	Occasionally	Occasionally	Occasionally	14	2.33333	44.4444
70	Traditional Education sessions	Traditional Education sessions	1	42	41 - 50	University	Married	Housewife	Rural	Enough	4	Second	90	Satisfactory >70%		Traditional Education sessions	Frequently	Frequently	Occasionally	Almost Constantly	Frequently	Almost Constantly	19	3.16667	72.2222		Frequently	Occasionally	Occasionally	Frequently	10	2.5	50		29	2.9	63.3333		Traditional Education sessions	Occasionally	Frequently	Occasionally	Almost Constantly	Frequently	Occasionally	16	2.66667	55.5556
71	Traditional Education sessions	Traditional Education sessions	1	43	41 - 50	Illiterate	Married	Housewife	Urban	Not enough	5	Second	80	Satisfactory >70%		Traditional Education sessions	Almost Constantly	Almost Constantly	Frequently	Occasionally	Occasionally	Occasionally	15	2.5	50		Almost Constantly	Frequently	Frequently	Occasionally	10	2.5	50		25	2.5	50		Traditional Education sessions	Rarely	Occasionally	Frequently	Occasionally	Occasionally	Rarely	11	1.83333	27.7778
72	Traditional Education sessions	Traditional Education sessions	1	36	30 - 40	Secondary	Divorced	Housewife	Urban	Not enough	1	First	90	Satisfactory >70%		Traditional Education sessions	Occasionally	Almost Constantly	Occasionally	Frequently	Frequently	Frequently	17	2.83333	61.1111		Almost Constantly	Frequently	Occasionally	Occasionally	13	3.25	75		30	3	66.6667		Traditional Education sessions	Rarely	Almost Constantly	Occasionally	Frequently	Frequently	Rarely	14	2.33333	44.4444
73	Traditional Education sessions	Traditional Education sessions	1	47	41 - 50	Preperatory	Married	Employee	Urban	Not enough	3	First	80	Satisfactory >70%		Traditional Education sessions	Frequently	Almost Constantly	Frequently	Occasionally	Almost Constantly	Occasionally	16	2.66667	55.5556		Almost Constantly	Frequently	Occasionally	Frequently	10	2.5	50		26	2.6	53.3333		Traditional Education sessions	Rarely	Occasionally	Frequently	Occasionally	Almost Constantly	Occasionally	14	2.33333	44.4444
74	Traditional Education sessions	Traditional Education sessions	1	52	51 - 60	Secondary	Married	Employee	Rural	Enough	1	First	90	Satisfactory >70%		Traditional Education sessions	Occasionally	Frequently	Frequently	Frequently	Occasionally	Frequently	16	2.66667	55.5556		Frequently	Almost Constantly	Frequently	Frequently	13	3.25	75		29	2.9	63.3333		Traditional Education sessions	Rarely	Frequently	Frequently	Frequently	Occasionally	Rarely	13	2.16667	38.8889
75	Traditional Education sessions	Traditional Education sessions	1	41	41 - 50	Illiterate	Married	Housewife	Rural	Enough	2	First	90	Satisfactory >70%		Traditional Education sessions	Frequently	Almost Constantly	Almost Constantly	Rarely	Frequently	Frequently	19	3.16667	72.2222		Frequently	Occasionally	Almost Constantly	Occasionally	11	2.75	58.3333		30	3	66.6667		Traditional Education sessions	Occasionally	Frequently	Almost Constantly	Frequently	Frequently	Rarely	16	2.66667	55.5556
76	Traditional Education sessions	Traditional Education sessions	1	52	51 - 60	University	Widow	Housewife	Urban	Not enough	2	Second	80	Satisfactory >70%		Traditional Education sessions	Frequently	Almost Constantly	Almost Constantly	Rarely	Almost Constantly	Almost Constantly	23	3.83333	94.4444		Almost Constantly	Frequently	Occasionally	Occasionally	12	3	66.6667		35	3.5	83.3333		Traditional Education sessions	Rarely	Almost Constantly	Almost Constantly	Occasionally	Almost Constantly	Rarely	16	2.66667	55.5556
77	Traditional Education sessions	Traditional Education sessions	1	47	41 - 50	Illiterate	Married	Employee	Rural	Not enough	1	First	80	Satisfactory >70%		Traditional Education sessions	Almost Constantly	Occasionally	Frequently	Rarely	Occasionally	Almost Constantly	20	3.33333	77.7778		Almost Constantly	Almost Constantly	Frequently	Occasionally	12	3	66.6667		32	3.2	73.3333		Traditional Education sessions	Rarely	Frequently	Frequently	Occasionally	Occasionally	Rarely	12	2	33.3333
78	Traditional Education sessions	Traditional Education sessions	1	55	51 - 60	Secondary	Married	Housewife	Rural	Not enough	1	First	80	Satisfactory >70%		Traditional Education sessions	Almost Constantly	Almost Constantly	Frequently	Rarely	Frequently	Frequently	19	3.16667	72.2222		Frequently	Occasionally	Almost Constantly	Occasionally	11	2.75	58.3333		30	3	66.6667		Traditional Education sessions	Occasionally	Frequently	Occasionally	Rarely	Occasionally	Occasionally	12	2	33.3333
79	Traditional Education sessions	Traditional Education sessions	1	36	30 - 40	Preperatory	Married	Housewife	Urban	Enough	2	First	90	Satisfactory >70%		Traditional Education sessions	Frequently	Almost Constantly	Frequently	Rarely	Rarely	Frequently	19	3.16667	72.2222		Frequently	Frequently	Occasionally	Frequently	11	2.75	58.3333		30	3	66.6667		Traditional Education sessions	Frequently	Frequently	Occasionally	Rarely	Occasionally	Rarely	12	2	33.3333
80	Traditional Education sessions	Traditional Education sessions	1	41	41 - 50	Secondary	Married	Farmer	Rural	Enough	2	Second	90	Satisfactory >70%		Traditional Education sessions	Frequently	Frequently	Frequently	Rarely	Occasionally	Frequently	17	2.83333	61.1111		Frequently	Occasionally	Frequently	Occasionally	10	2.5	50		27	2.7	56.6667		Traditional Education sessions	Frequently	Frequently	Rarely	Occasionally	Rarely	Rarely	11	1.83333	27.7778
81	Traditional Education sessions	Traditional Education sessions	1	45	41 - 50	Illiterate	Married	Housewife	Rural	Not enough	1	First	80	Satisfactory >70%		Traditional Education sessions	Frequently	Frequently	Almost Constantly	Rarely	Frequently	Frequently	19	3.16667	72.2222		Frequently	Frequently	Occasionally	Frequently	11	2.75	58.3333		30	3	66.6667		Traditional Education sessions	Frequently	Frequently	Rarely	Rarely	Rarely	Occasionally	11	1.83333	27.7778
82	Traditional Education sessions	Traditional Education sessions	1	47	41 - 50	University	Married	Employee	Rural	Not enough	2	First	90	Satisfactory >70%		Traditional Education sessions	Frequently	Frequently	Occasionally	Rarely	Occasionally	Almost Constantly	18	3	66.6667		Frequently	Frequently	Frequently	Frequently	12	3	66.6667		30	3	66.6667		Traditional Education sessions	Frequently	Occasionally	Occasionally	Rarely	Occasionally	Occasionally	12	2	33.3333
83	Traditional Education sessions	Traditional Education sessions	1	50	41 - 50	Illiterate	Married	Farmer	Rural	Not enough	2	Second	80	Satisfactory >70%		Traditional Education sessions	Almost Constantly	Frequently	Frequently	Occasionally	Frequently	Occasionally	17	2.83333	61.1111		Frequently	Frequently	Almost Constantly	Occasionally	12	3	66.6667		29	2.9	63.3333		Traditional Education sessions	Almost Constantly	Occasionally	Rarely	Rarely	Rarely	Occasionally	11	1.83333	27.7778
84	Traditional Education sessions	Traditional Education sessions	1	41	41 - 50	Secondary	Married	Housewife	Urban	Not enough	2	First	80	Satisfactory >70%		Traditional Education sessions	Occasionally	Frequently	Occasionally	Frequently	Frequently	Frequently	17	2.83333	61.1111		Frequently	Almost Constantly	Occasionally	Frequently	12	3	66.6667		29	2.9	63.3333		Traditional Education sessions	Occasionally	Rarely	Rarely	Rarely	Occasionally	Rarely	8	1.33333	11.1111
85	Traditional Education sessions	Traditional Education sessions	1	38	30 - 40	Preperatory	Married	Employee	Rural	Enough	4	Second	80	Satisfactory >70%		Traditional Education sessions	Frequently	Occasionally	Frequently	Occasionally	Occasionally	Occasionally	14	2.33333	44.4444		Almost Constantly	Occasionally	Frequently	Occasionally	9	2.25	41.6667		23	2.3	43.3333		Traditional Education sessions	Frequently	Rarely	Rarely	Occasionally	Occasionally	Rarely	10	1.66667	22.2222
86	Traditional Education sessions	Traditional Education sessions	1	37	30 - 40	Secondary	Married	Employee	Rural	Enough	5	Second	90	Satisfactory >70%		Traditional Education sessions	Occasionally	Almost Constantly	Frequently	Frequently	Frequently	Frequently	18	3	66.6667		Almost Constantly	Frequently	Occasionally	Occasionally	13	3.25	75		31	3.1	70		Traditional Education sessions	Occasionally	Occasionally	Rarely	Rarely	Occasionally	Occasionally	10	1.66667	22.2222
87	Traditional Education sessions	Traditional Education sessions	1	42	41 - 50	Illiterate	Divorced	Housewife	Urban	Enough	1	First	80	Satisfactory >70%		Traditional Education sessions	Frequently	Occasionally	Almost Constantly	Frequently	Frequently	Frequently	19	3.16667	72.2222		Occasionally	Almost Constantly	Occasionally	Frequently	11	2.75	58.3333		30	3	66.6667		Traditional Education sessions	Frequently	Rarely	Occasionally	Rarely	Rarely	Rarely	9	1.5	16.6667
88	Traditional Education sessions	Traditional Education sessions	1	43	41 - 50	University	Married	Employee	Rural	Not enough	3	First	90	Satisfactory >70%		Traditional Education sessions	Frequently	Frequently	Almost Constantly	Rarely	Occasionally	Almost Constantly	20	3.33333	77.7778		Frequently	Occasionally	Frequently	Occasionally	10	2.5	50		30	3	66.6667		Traditional Education sessions	Frequently	Rarely	Occasionally	Occasionally	Rarely	Rarely	10	1.66667	22.2222
89	Traditional Education sessions	Traditional Education sessions	1	38	30 - 40	Secondary	Married	Employee	Rural	Not enough	1	First	90	Satisfactory >70%		Traditional Education sessions	Almost Constantly	Frequently	Occasionally	Rarely	Frequently	Almost Constantly	20	3.33333	77.7778		Frequently	Frequently	Occasionally	Occasionally	10	2.5	50		30	3	66.6667		Traditional Education sessions	Almost Constantly	Rarely	Occasionally	Almost Constantly	Occasionally	Rarely	14	2.33333	44.4444
90	Traditional Education sessions	Traditional Education sessions	1	44	41 - 50	Secondary	Married	Housewife	Urban	Not enough	2	First	100	Satisfactory >70%		Traditional Education sessions	Almost Constantly	Occasionally	Frequently	Occasionally	Occasionally	Occasionally	15	2.5	50		Occasionally	Occasionally	Frequently	Occasionally	9	2.25	41.6667		24	2.4	46.6667		Traditional Education sessions	Almost Constantly	Rarely	Occasionally	Occasionally	Rarely	Rarely	11	1.83333	27.7778
91	Traditional Education sessions	Traditional Education sessions	1	37	30 - 40	Secondary	Widow	Housewife	Urban	Enough	2	Second	80	Satisfactory >70%		Traditional Education sessions	Occasionally	Almost Constantly	Occasionally	Frequently	Frequently	Frequently	17	2.83333	61.1111		Almost Constantly	Frequently	Occasionally	Frequently	14	3.5	83.3333		31	3.1	70		Traditional Education sessions	Occasionally	Occasionally	Rarely	Frequently	Frequently	Occasionally	13	2.16667	38.8889
92	Traditional Education sessions	Traditional Education sessions	1	37	30 - 40	Preperatory	Married	Farmer	Rural	Enough	1	First	90	Satisfactory >70%		Traditional Education sessions	Frequently	Occasionally	Frequently	Occasionally	Rarely	Occasionally	16	2.66667	55.5556		Occasionally	Frequently	Occasionally	Occasionally	9	2.25	41.6667		25	2.5	50		Traditional Education sessions	Frequently	Rarely	Rarely	Occasionally	Almost Constantly	Rarely	12	2	33.3333
93	Traditional Education sessions	Traditional Education sessions	1	41	41 - 50	Secondary	Married	Housewife	Rural	Not enough	3	First	90	Satisfactory >70%		Traditional Education sessions	Occasionally	Frequently	Frequently	Frequently	Occasionally	Frequently	16	2.66667	55.5556		Frequently	Occasionally	Frequently	Frequently	11	2.75	58.3333		27	2.7	56.6667		Traditional Education sessions	Occasionally	Rarely	Occasionally	Frequently	Occasionally	Rarely	11	1.83333	27.7778
94	Traditional Education sessions	Traditional Education sessions	1	43	41 - 50	Illiterate	Married	Housewife	Urban	Not enough	1	First	80	Satisfactory >70%		Traditional Education sessions	Frequently	Occasionally	Almost Constantly	Frequently	Frequently	Frequently	18	3	66.6667		Occasionally	Frequently	Almost Constantly	Occasionally	11	2.75	58.3333		29	2.9	63.3333		Traditional Education sessions	Frequently	Occasionally	Rarely	Frequently	Frequently	Occasionally	14	2.33333	44.4444
95	Traditional Education sessions	Traditional Education sessions	1	36	30 - 40	Illiterate	Married	Housewife	Urban	Not enough	2	First	90	Satisfactory >70%		Traditional Education sessions	Frequently	Almost Constantly	Almost Constantly	Rarely	Almost Constantly	Almost Constantly	23	3.83333	94.4444		Occasionally	Occasionally	Occasionally	Frequently	11	2.75	58.3333		34	3.4	80		Traditional Education sessions	Frequently	Almost Constantly	Almost Constantly	Almost Constantly	Almost Constantly	Almost Constantly	23	3.83333	94.4444
96	Traditional Education sessions	Traditional Education sessions	1	50	41 - 50	Illiterate	Married	Housewife	Rural	Enough	2	Second	80	Satisfactory >70%		Traditional Education sessions	Almost Constantly	Occasionally	Frequently	Rarely	Occasionally	Almost Constantly	19	3.16667	72.2222		Frequently	Frequently	Frequently	Occasionally	10	2.5	50		29	2.9	63.3333		Traditional Education sessions	Almost Constantly	Occasionally	Frequently	Almost Constantly	Occasionally	Almost Constantly	19	3.16667	72.2222
97	Traditional Education sessions	Traditional Education sessions	1	48	41 - 50	Illiterate	Married	Housewife	Urban	Enough	1	First	80	Satisfactory >70%		Traditional Education sessions	Almost Constantly	Frequently	Frequently	Frequently	Frequently	Frequently	19	3.16667	72.2222		Frequently	Frequently	Occasionally	Frequently	11	2.75	58.3333		30	3	66.6667		Traditional Education sessions	Almost Constantly	Frequently	Frequently	Frequently	Frequently	Frequently	19	3.16667	72.2222
98	Traditional Education sessions	Traditional Education sessions	1	55	51 - 60	Preperatory	Married	Housewife	Urban	Not enough	2	First	80	Satisfactory >70%		Traditional Education sessions	Frequently	Frequently	Frequently	Frequently	Occasionally	Frequently	17	2.83333	61.1111		Frequently	Occasionally	Frequently	Occasionally	10	2.5	50		27	2.7	56.6667		Traditional Education sessions	Frequently	Frequently	Frequently	Frequently	Occasionally	Frequently	17	2.83333	61.1111
99	Traditional Education sessions	Traditional Education sessions	1	54	51 - 60	Secondary	Married	Housewife	Urban	Not enough	2	Second	80	Satisfactory >70%		Traditional Education sessions	Frequently	Frequently	Frequently	Frequently	Frequently	Frequently	18	3	66.6667		Frequently	Frequently	Frequently	Frequently	12	3	66.6667		30	3	66.6667		Traditional Education sessions	Frequently	Frequently	Frequently	Frequently	Frequently	Frequently	18	3	66.6667
100	Traditional Education sessions	Traditional Education sessions	1	51	51 - 60	Illiterate	Married	Farmer	Rural	Not enough	1	First	90	Satisfactory >70%		Traditional Education sessions	Frequently	Occasionally	Almost Constantly	Frequently	Frequently	Frequently	18	3	66.6667		Occasionally	Occasionally	Frequently	Frequently	10	2.5	50		28	2.8	60		Traditional Education sessions	Frequently	Occasionally	Almost Constantly	Frequently	Frequently	Frequently	18	3	66.6667
101	Chat Bot education	Chat Bot education	1	38	30 - 40	University	Married	Employee	Rural	Enough	1	First	80	Satisfactory >70%		Chat Bot education	Almost Constantly	Almost Constantly	Frequently	Frequently	Occasionally	Occasionally	18	3	66.6667		Occasionally	Frequently	Frequently	Frequently	11	2.75	58.3333		29	2.9	63.3333		Chat Bot education	Rarely	Rarely	Rarely	Occasionally	Rarely	Rarely	7	1.16667	5.55556
102	Chat Bot education	Chat Bot education	1	42	41 - 50	Secondary	Divorced	Housewife	Urban	Enough	3	First	90	Satisfactory >70%		Chat Bot education	Occasionally	Frequently	Almost Constantly	Frequently	Frequently	Frequently	17	2.83333	61.1111		Frequently	Occasionally	Frequently	Almost Constantly	10	2.5	50		27	2.7	56.6667		Chat Bot education	Rarely	Rarely	Rarely	Rarely	Rarely	Rarely	6	1	0
103	Chat Bot education	Chat Bot education	1	48	41 - 50	Secondary	Married	Housewife	Rural	Enough	1	First	80	Satisfactory >70%		Chat Bot education	Frequently	Frequently	Occasionally	Occasionally	Occasionally	Occasionally	14	2.33333	44.4444		Occasionally	Frequently	Occasionally	Frequently	10	2.5	50		24	2.4	46.6667		Chat Bot education	Rarely	Occasionally	Rarely	Occasionally	Rarely	Occasionally	9	1.5	16.6667
104	Chat Bot education	Chat Bot education	1	44	41 - 50	Secondary	Married	Employee	Rural	Not enough	2	First	80	Satisfactory >70%		Chat Bot education	Occasionally	Frequently	Frequently	Frequently	Frequently	Frequently	17	2.83333	61.1111		Frequently	Occasionally	Frequently	Frequently	11	2.75	58.3333		28	2.8	60		Chat Bot education	Occasionally	Rarely	Rarely	Rarely	Rarely	Rarely	7	1.16667	5.55556
105	Chat Bot education	Chat Bot education	1	37	30 - 40	Preperatory	Married	Housewife	Urban	Not enough	2	Second	90	Satisfactory >70%		Chat Bot education	Frequently	Frequently	Frequently	Frequently	Frequently	Frequently	17	2.83333	61.1111		Frequently	Frequently	Frequently	Almost Constantly	11	2.75	58.3333		28	2.8	60		Chat Bot education	Rarely	Rarely	Rarely	Rarely	Rarely	Rarely	6	1	0
106	Chat Bot education	Chat Bot education	1	65	>60	Secondary	Widow	Housewife	Urban	Not enough	1	First	90	Satisfactory >70%		Chat Bot education	Occasionally	Almost Constantly	Occasionally	Frequently	Frequently	Frequently	17	2.83333	61.1111		Frequently	Occasionally	Frequently	Almost Constantly	12	3	66.6667		29	2.9	63.3333		Chat Bot education	Rarely	Rarely	Occasionally	Rarely	Occasionally	Rarely	8	1.33333	11.1111
107	Chat Bot education	Chat Bot education	1	45	41 - 50	Illiterate	Married	Farmer	Rural	Enough	1	First	80	Satisfactory >70%		Chat Bot education	Frequently	Almost Constantly	Almost Constantly	Frequently	Occasionally	Frequently	17	2.83333	61.1111		Frequently	Frequently	Occasionally	Occasionally	10	2.5	50		27	2.7	56.6667		Chat Bot education	Rarely	Occasionally	Rarely	Occasionally	Rarely	Occasionally	9	1.5	16.6667
108	Chat Bot education	Chat Bot education	1	36	30 - 40	Illiterate	Married	Housewife	Urban	Enough	2	First	80	Satisfactory >70%		Chat Bot education	Occasionally	Frequently	Occasionally	Frequently	Frequently	Frequently	16	2.66667	55.5556		Frequently	Occasionally	Frequently	Frequently	11	2.75	58.3333		27	2.7	56.6667		Chat Bot education	Occasionally	Rarely	Rarely	Rarely	Rarely	Rarely	7	1.16667	5.55556
109	Chat Bot education	Chat Bot education	1	47	41 - 50	Preperatory	Married	Housewife	Urban	Not enough	2	Second	90	Satisfactory >70%		Chat Bot education	Frequently	Frequently	Frequently	Frequently	Occasionally	Frequently	17	2.83333	61.1111		Frequently	Occasionally	Occasionally	Frequently	10	2.5	50		27	2.7	56.6667		Chat Bot education	Occasionally	Rarely	Rarely	Rarely	Rarely	Rarely	7	1.16667	5.55556
110	Chat Bot education	Chat Bot education	1	50	41 - 50	Secondary	Married	Housewife	Urban	Not enough	1	First	90	Satisfactory >70%		Chat Bot education	Occasionally	Frequently	Frequently	Occasionally	Frequently	Occasionally	15	2.5	50		Occasionally	Occasionally	Frequently	Frequently	10	2.5	50		25	2.5	50		Chat Bot education	Occasionally	Rarely	Occasionally	Rarely	Occasionally	Rarely	9	1.5	16.6667
111	Chat Bot education	Chat Bot education	1	44	41 - 50	Illiterate	Married	Housewife	Rural	Not enough	2	First	90	Satisfactory >70%		Chat Bot education	Frequently	Frequently	Frequently	Almost Constantly	Occasionally	Almost Constantly	19	3.16667	72.2222		Almost Constantly	Occasionally	Almost Constantly	Frequently	11	2.75	58.3333		30	3	66.6667		Chat Bot education	Frequently	Rarely	Rarely	Rarely	Rarely	Rarely	8	1.33333	11.1111
112	Chat Bot education	Chat Bot education	1	38	30 - 40	University	Married	Employee	Rural	Enough	2	Second	80	Satisfactory >70%		Chat Bot education	Almost Constantly	Frequently	Frequently	Occasionally	Occasionally	Occasionally	16	2.66667	55.5556		Occasionally	Occasionally	Occasionally	Frequently	9	2.25	41.6667		25	2.5	50		Chat Bot education	Rarely	Rarely	Rarely	Rarely	Rarely	Rarely	6	1	0
113	Chat Bot education	Chat Bot education	1	39	30 - 40	Secondary	Married	Housewife	Urban	Enough	2	First	90	Satisfactory >70%		Chat Bot education	Occasionally	Frequently	Frequently	Frequently	Frequently	Frequently	17	2.83333	61.1111		Frequently	Occasionally	Frequently	Frequently	11	2.75	58.3333		28	2.8	60		Chat Bot education	Rarely	Rarely	Rarely	Occasionally	Rarely	Rarely	7	1.16667	5.55556
114	Chat Bot education	Chat Bot education	1	42	41 - 50	Secondary	Married	Farmer	Rural	Not enough	4	Second	80	Satisfactory >70%		Chat Bot education	Frequently	Frequently	Frequently	Frequently	Frequently	Frequently	18	3	66.6667		Frequently	Occasionally	Frequently	Frequently	11	2.75	58.3333		29	2.9	63.3333		Chat Bot education	Rarely	Occasionally	Rarely	Rarely	Rarely	Occasionally	8	1.33333	11.1111
115	Chat Bot education	Chat Bot education	1	43	41 - 50	Secondary	Married	Employee	Rural	Not enough	5	Second	90	Satisfactory >70%		Chat Bot education	Almost Constantly	Almost Constantly	Frequently	Rarely	Frequently	Almost Constantly	22	3.66667	88.8889		Almost Constantly	Almost Constantly	Frequently	Almost Constantly	15	3.75	91.6667		37	3.7	90		Chat Bot education	Occasionally	Rarely	Rarely	Rarely	Rarely	Rarely	7	1.16667	5.55556
116	Chat Bot education	Chat Bot education	1	37	30 - 40	Preperatory	Married	Housewife	Urban	Not enough	1	First	80	Satisfactory >70%		Chat Bot education	Occasionally	Frequently	Almost Constantly	Frequently	Frequently	Frequently	18	3	66.6667		Frequently	Occasionally	Frequently	Frequently	11	2.75	58.3333		29	2.9	63.3333		Chat Bot education	Rarely	Rarely	Occasionally	Rarely	Occasionally	Rarely	8	1.33333	11.1111
117	Chat Bot education	Chat Bot education	1	41	41 - 50	Secondary	Divorced	Housewife	Urban	Enough	3	First	90	Satisfactory >70%		Chat Bot education	Frequently	Frequently	Frequently	Frequently	Occasionally	Frequently	17	2.83333	61.1111		Frequently	Frequently	Occasionally	Frequently	11	2.75	58.3333		28	2.8	60		Chat Bot education	Rarely	Rarely	Rarely	Occasionally	Rarely	Rarely	7	1.16667	5.55556
118	Chat Bot education	Chat Bot education	1	74	>60	Illiterate	Married	Housewife	Rural	Enough	1	First	100	Satisfactory >70%		Chat Bot education	Almost Constantly	Frequently	Frequently	Occasionally	Frequently	Frequently	19	3.16667	72.2222		Frequently	Almost Constantly	Frequently	Frequently	13	3.25	75		32	3.2	73.3333		Chat Bot education	Rarely	Occasionally	Rarely	Rarely	Rarely	Occasionally	8	1.33333	11.1111
119	Chat Bot education	Chat Bot education	1	38	30 - 40	Illiterate	Married	Housewife	Rural	Enough	1	First	100	Satisfactory >70%		Chat Bot education	Occasionally	Frequently	Frequently	Frequently	Occasionally	Frequently	16	2.66667	55.5556		Frequently	Occasionally	Occasionally	Frequently	10	2.5	50		26	2.6	53.3333		Chat Bot education	Occasionally	Rarely	Rarely	Rarely	Rarely	Rarely	7	1.16667	5.55556
120	Chat Bot education	Chat Bot education	1	44	41 - 50	Illiterate	Married	Housewife	Urban	Not enough	3	First	80	Satisfactory >70%		Chat Bot education	Frequently	Almost Constantly	Frequently	Frequently	Frequently	Frequently	19	3.16667	72.2222		Frequently	Frequently	Frequently	Almost Constantly	13	3.25	75		32	3.2	73.3333		Chat Bot education	Occasionally	Rarely	Occasionally	Rarely	Occasionally	Rarely	9	1.5	16.6667
121	Chat Bot education	Chat Bot education	1	37	30 - 40	University	Widow	Employee	Urban	Not enough	1	First	90	Satisfactory >70%		Chat Bot education	Occasionally	Occasionally	Rarely	Occasionally	Occasionally	Occasionally	14	2.33333	44.4444		Occasionally	Occasionally	Occasionally	Occasionally	8	2	33.3333		22	2.2	40		Chat Bot education	Occasionally	Rarely	Rarely	Rarely	Rarely	Rarely	7	1.16667	5.55556
122	Chat Bot education	Chat Bot education	1	37	30 - 40	Secondary	Married	Employee	Rural	Not enough	1	First	80	Satisfactory >70%		Chat Bot education	Frequently	Frequently	Occasionally	Rarely	Occasionally	Almost Constantly	18	3	66.6667		Almost Constantly	Frequently	Almost Constantly	Frequently	12	3	66.6667		30	3	66.6667		Chat Bot education	Rarely	Rarely	Rarely	Rarely	Rarely	Rarely	6	1	0
123	Chat Bot education	Chat Bot education	1	41	41 - 50	Illiterate	Married	Housewife	Urban	Enough	3	First	90	Satisfactory >70%		Chat Bot education	Almost Constantly	Occasionally	Frequently	Occasionally	Frequently	Occasionally	16	2.66667	55.5556		Occasionally	Almost Constantly	Frequently	Occasionally	11	2.75	58.3333		27	2.7	56.6667		Chat Bot education	Rarely	Rarely	Rarely	Occasionally	Rarely	Rarely	7	1.16667	5.55556
124	Chat Bot education	Chat Bot education	1	43	41 - 50	University	Married	Housewife	Urban	Enough	1	First	90	Satisfactory >70%		Chat Bot education	Occasionally	Frequently	Occasionally	Rarely	Frequently	Frequently	16	2.66667	55.5556		Frequently	Occasionally	Frequently	Frequently	11	2.75	58.3333		27	2.7	56.6667		Chat Bot education	Rarely	Occasionally	Occasionally	Rarely	Occasionally	Rarely	9	1.5	16.6667
125	Chat Bot education	Chat Bot education	1	36	30 - 40	Secondary	Widow	Employee	Urban	Not enough	1	First	80	Satisfactory >70%		Chat Bot education	Frequently	Frequently	Frequently	Rarely	Occasionally	Frequently	17	2.83333	61.1111		Frequently	Frequently	Occasionally	Frequently	11	2.75	58.3333		28	2.8	60		Chat Bot education	Rarely	Rarely	Rarely	Rarely	Rarely	Occasionally	7	1.16667	5.55556
126	Chat Bot education	Chat Bot education	1	50	41 - 50	Preperatory	Single	Employee	Rural	Not enough	3	First	80	Satisfactory >70%		Chat Bot education	Almost Constantly	Almost Constantly	Frequently	Rarely	Frequently	Almost Constantly	22	3.66667	88.8889		Frequently	Almost Constantly	Frequently	Almost Constantly	15	3.75	91.6667		37	3.7	90		Chat Bot education	Occasionally	Rarely	Occasionally	Rarely	Occasionally	Rarely	9	1.5	16.6667
127	Chat Bot education	Chat Bot education	1	48	41 - 50	Secondary	Married	Housewife	Rural	Not enough	1	First	80	Satisfactory >70%		Chat Bot education	Occasionally	Almost Constantly	Rarely	Frequently	Occasionally	Frequently	18	3	66.6667		Frequently	Occasionally	Occasionally	Almost Constantly	11	2.75	58.3333		29	2.9	63.3333		Chat Bot education	Occasionally	Rarely	Rarely	Occasionally	Rarely	Rarely	8	1.33333	11.1111
128	Chat Bot education	Chat Bot education	1	55	51 - 60	Illiterate	Widow	Housewife	Rural	Enough	4	Second	90	Satisfactory >70%		Chat Bot education	Frequently	Frequently	Rarely	Frequently	Occasionally	Frequently	18	3	66.6667		Frequently	Frequently	Occasionally	Frequently	11	2.75	58.3333		29	2.9	63.3333		Chat Bot education	Occasionally	Occasionally	Rarely	Rarely	Rarely	Rarely	8	1.33333	11.1111
129	Chat Bot education	Chat Bot education	1	54	51 - 60	University	Widow	Employee	Rural	Enough	5	Second	90	Satisfactory >70%		Chat Bot education	Almost Constantly	Frequently	Frequently	Frequently	Rarely	Frequently	19	3.16667	72.2222		Frequently	Occasionally	Frequently	Frequently	11	2.75	58.3333		30	3	66.6667		Chat Bot education	Occasionally	Rarely	Rarely	Rarely	Rarely	Occasionally	8	1.33333	11.1111
130	Chat Bot education	Chat Bot education	1	51	51 - 60	Secondary	Divorced	Housewife	Rural	Not enough	1	First	80	Satisfactory >70%		Chat Bot education	Occasionally	Frequently	Frequently	Frequently	Occasionally	Frequently	16	2.66667	55.5556		Frequently	Frequently	Occasionally	Frequently	11	2.75	58.3333		27	2.7	56.6667		Chat Bot education	Occasionally	Rarely	Occasionally	Rarely	Occasionally	Rarely	9	1.5	16.6667
131	Chat Bot education	Chat Bot education	1	38	30 - 40	Illiterate	Widow	Housewife	Urban	Not enough	3	First	90	Satisfactory >70%		Chat Bot education	Frequently	Frequently	Frequently	Frequently	Rarely	Frequently	18	3	66.6667		Frequently	Almost Constantly	Frequently	Frequently	13	3.25	75		31	3.1	70		Chat Bot education	Frequently	Rarely	Rarely	Occasionally	Rarely	Rarely	9	1.5	16.6667
132	Chat Bot education	Chat Bot education	1	42	41 - 50	Preperatory	Married	Housewife	Urban	Enough	1	First	80	Satisfactory >70%		Chat Bot education	Occasionally	Rarely	Frequently	Frequently	Rarely	Frequently	18	3	66.6667		Frequently	Occasionally	Frequently	Almost Constantly	12	3	66.6667		30	3	66.6667		Chat Bot education	Occasionally	Rarely	Rarely	Rarely	Rarely	Rarely	7	1.16667	5.55556
133	Chat Bot education	Chat Bot education	1	48	41 - 50	Illiterate	Married	Housewife	Rural	Enough	2	First	90	Satisfactory >70%		Chat Bot education	Frequently	Occasionally	Rarely	Frequently	Rarely	Frequently	17	2.83333	61.1111		Frequently	Frequently	Occasionally	Occasionally	10	2.5	50		27	2.7	56.6667		Chat Bot education	Frequently	Rarely	Rarely	Occasionally	Rarely	Rarely	9	1.5	16.6667
134	Chat Bot education	Chat Bot education	1	44	41 - 50	Illiterate	Married	Housewife	Urban	Enough	2	Second	80	Satisfactory >70%		Chat Bot education	Almost Constantly	Frequently	Occasionally	Frequently	Rarely	Frequently	18	3	66.6667		Frequently	Almost Constantly	Frequently	Frequently	13	3.25	75		31	3.1	70		Chat Bot education	Almost Constantly	Occasionally	Rarely	Rarely	Rarely	Rarely	10	1.66667	22.2222
135	Chat Bot education	Chat Bot education	1	37	30 - 40	Illiterate	Widow	Farmer	Rural	Not enough	1	First	80	Satisfactory >70%		Chat Bot education	Occasionally	Occasionally	Frequently	Occasionally	Occasionally	Almost Constantly	13	2.16667	38.8889		Almost Constantly	Occasionally	Occasionally	Almost Constantly	8	2	33.3333		21	2.1	36.6667		Chat Bot education	Occasionally	Rarely	Rarely	Rarely	Rarely	Rarely	7	1.16667	5.55556
136	Chat Bot education	Chat Bot education	1	65	>60	Preperatory	Married	Employee	Urban	Enough	1	First	90	Satisfactory >70%		Chat Bot education	Frequently	Frequently	Occasionally	Rarely	Occasionally	Almost Constantly	18	3	66.6667		Almost Constantly	Frequently	Occasionally	Frequently	12	3	66.6667		30	3	66.6667		Chat Bot education	Occasionally	Rarely	Occasionally	Rarely	Rarely	Occasionally	10	1.66667	22.2222
137	Chat Bot education	Chat Bot education	1	45	41 - 50	Secondary	Married	Housewife	Rural	Enough	2	First	90	Satisfactory >70%		Chat Bot education	Almost Constantly	Frequently	Frequently	Occasionally	Occasionally	Almost Constantly	17	2.83333	61.1111		Occasionally	Occasionally	Frequently	Frequently	10	2.5	50		27	2.7	56.6667		Chat Bot education	Rarely	Rarely	Rarely	Occasionally	Rarely	Rarely	7	1.16667	5.55556
138	Chat Bot education	Chat Bot education	1	36	30 - 40	Illiterate	Widow	Housewife	Rural	Enough	2	Second	90	Satisfactory >70%		Chat Bot education	Occasionally	Rarely	Frequently	Frequently	Occasionally	Frequently	17	2.83333	61.1111		Frequently	Frequently	Occasionally	Almost Constantly	12	3	66.6667		29	2.9	63.3333		Chat Bot education	Rarely	Occasionally	Rarely	Rarely	Rarely	Rarely	7	1.16667	5.55556
139	Chat Bot education	Chat Bot education	1	63	>60	University	Married	Housewife	Urban	Enough	2	First	80	Satisfactory >70%		Chat Bot education	Frequently	Rarely	Rarely	Frequently	Occasionally	Frequently	19	3.16667	72.2222		Frequently	Almost Constantly	Occasionally	Almost Constantly	13	3.25	75		32	3.2	73.3333		Chat Bot education	Rarely	Rarely	Rarely	Rarely	Rarely	Rarely	6	1	0
140	Chat Bot education	Chat Bot education	1	56	51 - 60	Illiterate	Married	Housewife	Rural	Enough	4	Second	90	Satisfactory >70%		Chat Bot education	Occasionally	Occasionally	Rarely	Occasionally	Occasionally	Almost Constantly	14	2.33333	44.4444		Almost Constantly	Occasionally	Occasionally	Frequently	8	2	33.3333		22	2.2	40		Chat Bot education	Rarely	Rarely	Occasionally	Rarely	Occasionally	Occasionally	9	1.5	16.6667
141	Chat Bot education	Chat Bot education	1	45	41 - 50	Illiterate	Widow	Housewife	Rural	Enough	5	Second	80	Satisfactory >70%		Chat Bot education	Frequently	Frequently	Occasionally	Rarely	Frequently	Almost Constantly	19	3.16667	72.2222		Almost Constantly	Frequently	Frequently	Frequently	13	3.25	75		32	3.2	73.3333		Chat Bot education	Rarely	Rarely	Rarely	Rarely	Rarely	Rarely	6	1	0
142	Chat Bot education	Chat Bot education	1	44	41 - 50	Illiterate	Married	Farmer	Rural	Enough	1	First	90	Satisfactory >70%		Chat Bot education	Almost Constantly	Occasionally	Frequently	Occasionally	Occasionally	Occasionally	15	2.5	50		Almost Constantly	Almost Constantly	Occasionally	Frequently	10	2.5	50		25	2.5	50		Chat Bot education	Occasionally	Occasionally	Rarely	Rarely	Rarely	Rarely	8	1.33333	11.1111
143	Chat Bot education	Chat Bot education	1	47	41 - 50	Preperatory	Married	Employee	Urban	Not enough	3	First	80	Satisfactory >70%		Chat Bot education	Occasionally	Frequently	Occasionally	Frequently	Frequently	Frequently	16	2.66667	55.5556		Frequently	Occasionally	Frequently	Frequently	11	2.75	58.3333		27	2.7	56.6667		Chat Bot education	Rarely	Rarely	Rarely	Occasionally	Rarely	Rarely	7	1.16667	5.55556
144	Chat Bot education	Chat Bot education	1	36	30 - 40	Secondary	Widow	Housewife	Rural	Enough	1	First	90	Satisfactory >70%		Chat Bot education	Frequently	Frequently	Rarely	Occasionally	Occasionally	Occasionally	15	2.5	50		Almost Constantly	Frequently	Occasionally	Frequently	10	2.5	50		25	2.5	50		Chat Bot education	Rarely	Occasionally	Frequently	Rarely	Occasionally	Rarely	10	1.66667	22.2222
145	Chat Bot education	Chat Bot education	1	47	41 - 50	Illiterate	Married	Housewife	Rural	Enough	2	First	80	Satisfactory >70%		Chat Bot education	Almost Constantly	Almost Constantly	Rarely	Rarely	Frequently	Almost Constantly	22	3.66667	88.8889		Almost Constantly	Occasionally	Frequently	Almost Constantly	13	3.25	75		35	3.5	83.3333		Chat Bot education	Rarely	Rarely	Frequently	Rarely	Frequently	Rarely	10	1.66667	22.2222
146	Chat Bot education	Chat Bot education	1	52	51 - 60	University	Married	Housewife	Urban	Enough	2	Second	80	Satisfactory >70%		Chat Bot education	Occasionally	Almost Constantly	Rarely	Occasionally	Occasionally	Occasionally	16	2.66667	55.5556		Almost Constantly	Frequently	Occasionally	Almost Constantly	11	2.75	58.3333		27	2.7	56.6667		Chat Bot education	Occasionally	Rarely	Almost Constantly	Rarely	Occasionally	Rarely	11	1.83333	27.7778
147	Chat Bot education	Chat Bot education	1	41	41 - 50	Illiterate	Married	Housewife	Urban	Enough	1	First	80	Satisfactory >70%		Chat Bot education	Frequently	Frequently	Rarely	Frequently	Frequently	Frequently	19	3.16667	72.2222		Frequently	Almost Constantly	Frequently	Frequently	13	3.25	75		32	3.2	73.3333		Chat Bot education	Occasionally	Rarely	Almost Constantly	Occasionally	Frequently	Occasionally	14	2.33333	44.4444
148	Chat Bot education	Chat Bot education	1	52	51 - 60	Illiterate	Married	Housewife	Rural	Enough	1	First	90	Satisfactory >70%		Chat Bot education	Occasionally	Frequently	Frequently	Frequently	Occasionally	Frequently	16	2.66667	55.5556		Frequently	Occasionally	Occasionally	Frequently	10	2.5	50		26	2.6	53.3333		Chat Bot education	Occasionally	Occasionally	Frequently	Rarely	Occasionally	Rarely	11	1.83333	27.7778
149	Chat Bot education	Chat Bot education	1	47	41 - 50	Illiterate	Married	Housewife	Urban	Enough	2	First	80	Satisfactory >70%		Chat Bot education	Frequently	Frequently	Frequently	Frequently	Frequently	Frequently	18	3	66.6667		Frequently	Frequently	Frequently	Frequently	12	3	66.6667		30	3	66.6667		Chat Bot education	Occasionally	Rarely	Frequently	Rarely	Frequently	Rarely	11	1.83333	27.7778
150	Chat Bot education	Chat Bot education	1	55	51 - 60	Preperatory	Married	Housewife	Urban	Enough	2	Second	80	Satisfactory >70%		Chat Bot education	Frequently	Frequently	Frequently	Occasionally	Frequently	Occasionally	16	2.66667	55.5556		Almost Constantly	Almost Constantly	Frequently	Frequently	12	3	66.6667		28	2.8	60		Chat Bot education	Occasionally	Rarely	Frequently	Rarely	Frequently	Rarely	11	1.83333	27.7778
151		Nurse – led discussion	1										70	Unsatisfactory <=70%
152		Nurse – led discussion	1										70	Unsatisfactory <=70%
153		Nurse – led discussion	1										70	Unsatisfactory <=70%
154		Nurse – led discussion	1										60	Unsatisfactory <=70%
155		Nurse – led discussion	1										50	Unsatisfactory <=70%
156		Nurse – led discussion	1										40	Unsatisfactory <=70%
157		Nurse – led discussion	1										70	Unsatisfactory <=70%
158		Nurse – led discussion	1										30	Unsatisfactory <=70%
159		Nurse – led discussion	1										70	Unsatisfactory <=70%
160		Nurse – led discussion	1										70	Unsatisfactory <=70%
161		Nurse – led discussion	1										60	Unsatisfactory <=70%
162		Nurse – led discussion	1										60	Unsatisfactory <=70%
163		Nurse – led discussion	1										60	Unsatisfactory <=70%
164		Nurse – led discussion	1										50	Unsatisfactory <=70%
165		Nurse – led discussion	1										40	Unsatisfactory <=70%
166		Nurse – led discussion	1										30	Unsatisfactory <=70%
167		Nurse – led discussion	1										40	Unsatisfactory <=70%
168		Nurse – led discussion	1										50	Unsatisfactory <=70%
169		Nurse – led discussion	1										60	Unsatisfactory <=70%
170		Nurse – led discussion	1										60	Unsatisfactory <=70%
171		Nurse – led discussion	1										70	Unsatisfactory <=70%
172		Nurse – led discussion	1										70	Unsatisfactory <=70%
173		Nurse – led discussion	1										70	Unsatisfactory <=70%
174		Nurse – led discussion	1										30	Unsatisfactory <=70%
175		Nurse – led discussion	1										40	Unsatisfactory <=70%
176		Nurse – led discussion	1										50	Unsatisfactory <=70%
177		Nurse – led discussion	1										60	Unsatisfactory <=70%
178		Nurse – led discussion	1										50	Unsatisfactory <=70%
179		Nurse – led discussion	1										60	Unsatisfactory <=70%
180		Nurse – led discussion	1										60	Unsatisfactory <=70%
181		Nurse – led discussion	1										70	Unsatisfactory <=70%
182		Nurse – led discussion	1										70	Unsatisfactory <=70%
183		Nurse – led discussion	1										60	Unsatisfactory <=70%
184		Nurse – led discussion	1										50	Unsatisfactory <=70%
185		Nurse – led discussion	1										70	Unsatisfactory <=70%
186		Nurse – led discussion	1										70	Unsatisfactory <=70%
187		Nurse – led discussion	1										60	Unsatisfactory <=70%
188		Nurse – led discussion	1										40	Unsatisfactory <=70%
189		Nurse – led discussion	1										30	Unsatisfactory <=70%
190		Nurse – led discussion	1										30	Unsatisfactory <=70%
191		Nurse – led discussion	1										40	Unsatisfactory <=70%
192		Nurse – led discussion	1										70	Unsatisfactory <=70%
193		Nurse – led discussion	1										60	Unsatisfactory <=70%
194		Nurse – led discussion	1										70	Unsatisfactory <=70%
195		Nurse – led discussion	1										70	Unsatisfactory <=70%
196		Nurse – led discussion	1										70	Unsatisfactory <=70%
197		Nurse – led discussion	1										70	Unsatisfactory <=70%
198		Nurse – led discussion	1										60	Unsatisfactory <=70%
199		Nurse – led discussion	1										60	Unsatisfactory <=70%
200		Nurse – led discussion	1										60	Unsatisfactory <=70%
201		Nurse – led discussion	1										70	Unsatisfactory <=70%
202		Nurse – led discussion	1										70	Unsatisfactory <=70%
203		Nurse – led discussion	1										70	Unsatisfactory <=70%
204		Nurse – led discussion	1										70	Unsatisfactory <=70%
205		Nurse – led discussion	1										50	Unsatisfactory <=70%
206		Nurse – led discussion	1										60	Unsatisfactory <=70%
207		Nurse – led discussion	1										60	Unsatisfactory <=70%
208		Nurse – led discussion	1										70	Unsatisfactory <=70%
209		Nurse – led discussion	1										70	Unsatisfactory <=70%
210		Nurse – led discussion	1										70	Unsatisfactory <=70%
211		Nurse – led discussion	1										60	Unsatisfactory <=70%
212		Nurse – led discussion	1										70	Unsatisfactory <=70%
213		Nurse – led discussion	1										70	Unsatisfactory <=70%
214		Nurse – led discussion	1										60	Unsatisfactory <=70%
215		Nurse – led discussion	1										50	Unsatisfactory <=70%
216		Nurse – led discussion	1										50	Unsatisfactory <=70%
217		Nurse – led discussion	1										40	Unsatisfactory <=70%
218		Nurse – led discussion	1										50	Unsatisfactory <=70%
219		Nurse – led discussion	1										60	Unsatisfactory <=70%
220		Nurse – led discussion	1										70	Unsatisfactory <=70%
221		Nurse – led discussion	1										70	Unsatisfactory <=70%
222		Nurse – led discussion	1										70	Unsatisfactory <=70%
223		Nurse – led discussion	1										70	Unsatisfactory <=70%
224		Nurse – led discussion	1										70	Unsatisfactory <=70%
225		Nurse – led discussion	1										70	Unsatisfactory <=70%
226		Nurse – led discussion	1										70	Unsatisfactory <=70%
227		Nurse – led discussion	1										70	Unsatisfactory <=70%
228		Nurse – led discussion	1										60	Unsatisfactory <=70%
229		Nurse – led discussion	1										50	Unsatisfactory <=70%
230		Nurse – led discussion	1										60	Unsatisfactory <=70%
231		Nurse – led discussion	1										60	Unsatisfactory <=70%
232		Nurse – led discussion	1										40	Unsatisfactory <=70%
233		Nurse – led discussion	1										40	Unsatisfactory <=70%
234		Nurse – led discussion	1										60	Unsatisfactory <=70%
235		Nurse – led discussion	1										70	Unsatisfactory <=70%
236		Nurse – led discussion	1										70	Unsatisfactory <=70%
237		Nurse – led discussion	1										70	Unsatisfactory <=70%
238		Nurse – led discussion	1										60	Unsatisfactory <=70%
239		Nurse – led discussion	1										60	Unsatisfactory <=70%
240		Nurse – led discussion	1										70	Unsatisfactory <=70%
241		Nurse – led discussion	1										70	Unsatisfactory <=70%
242		Nurse – led discussion	1										70	Unsatisfactory <=70%
243		Nurse – led discussion	1										40	Unsatisfactory <=70%
244		Nurse – led discussion	1										40	Unsatisfactory <=70%
245		Nurse – led discussion	1										50	Unsatisfactory <=70%
246		Nurse – led discussion	1										30	Unsatisfactory <=70%
247		Nurse – led discussion	1										30	Unsatisfactory <=70%
248		Nurse – led discussion	1										60	Unsatisfactory <=70%
249		Nurse – led discussion	1										60	Unsatisfactory <=70%
250		Nurse – led discussion	1										70	Unsatisfactory <=70%
251		Nurse – led discussion	1										70	Unsatisfactory <=70%
252		Nurse – led discussion	1										70	Unsatisfactory <=70%
253		Nurse – led discussion	1										50	Unsatisfactory <=70%
254		Nurse – led discussion	1										50	Unsatisfactory <=70%
255		Nurse – led discussion	1										60	Unsatisfactory <=70%
256		Nurse – led discussion	1										60	Unsatisfactory <=70%
257		Nurse – led discussion	1										60	Unsatisfactory <=70%
258		Nurse – led discussion	1										50	Unsatisfactory <=70%
259		Nurse – led discussion	1										50	Unsatisfactory <=70%
260		Nurse – led discussion	1										60	Unsatisfactory <=70%
261		Nurse – led discussion	1										70	Unsatisfactory <=70%
262		Nurse – led discussion	1										70	Unsatisfactory <=70%
263		Nurse – led discussion	1										50	Unsatisfactory <=70%
264		Nurse – led discussion	1										40	Unsatisfactory <=70%
265		Nurse – led discussion	1										60	Unsatisfactory <=70%
266		Nurse – led discussion	1										70	Unsatisfactory <=70%
267		Nurse – led discussion	1										50	Unsatisfactory <=70%
268		Nurse – led discussion	1										50	Unsatisfactory <=70%
269		Nurse – led discussion	1										40	Unsatisfactory <=70%
270		Nurse – led discussion	1										60	Unsatisfactory <=70%
271		Nurse – led discussion	1										60	Unsatisfactory <=70%
272		Nurse – led discussion	1										60	Unsatisfactory <=70%
273		Nurse – led discussion	1										60	Unsatisfactory <=70%
274		Nurse – led discussion	1										70	Unsatisfactory <=70%
275		Nurse – led discussion	1										70	Unsatisfactory <=70%
276		Nurse – led discussion	1										40	Unsatisfactory <=70%
277		Nurse – led discussion	1										60	Unsatisfactory <=70%
278		Nurse – led discussion	1										60	Unsatisfactory <=70%
279		Nurse – led discussion	1										50	Unsatisfactory <=70%
280		Nurse – led discussion	1										50	Unsatisfactory <=70%
281		Nurse – led discussion	1										50	Unsatisfactory <=70%
282		Nurse – led discussion	1										70	Unsatisfactory <=70%
283		Nurse – led discussion	1										60	Unsatisfactory <=70%
284		Nurse – led discussion	1										70	Unsatisfactory <=70%
285		Nurse – led discussion	1										70	Unsatisfactory <=70%
286		Nurse – led discussion	1										70	Unsatisfactory <=70%
287		Nurse – led discussion	1										70	Unsatisfactory <=70%
288		Nurse – led discussion	1										60	Unsatisfactory <=70%
289		Nurse – led discussion	1										50	Unsatisfactory <=70%
290		Nurse – led discussion	1										50	Unsatisfactory <=70%
291		Nurse – led discussion	1										40	Unsatisfactory <=70%
292		Nurse – led discussion	1										60	Unsatisfactory <=70%
293		Nurse – led discussion	1										60	Unsatisfactory <=70%
294		Nurse – led discussion	1										70	Unsatisfactory <=70%
295		Nurse – led discussion	1										70	Unsatisfactory <=70%
296		Nurse – led discussion	1										70	Unsatisfactory <=70%
297		Nurse – led discussion	1										60	Unsatisfactory <=70%
298		Nurse – led discussion	1										60	Unsatisfactory <=70%
299		Nurse – led discussion	1										70	Unsatisfactory <=70%
300		Nurse – led discussion	1										50	Unsatisfactory <=70%
301		Nurse – led discussion	1										40	Unsatisfactory <=70%
302		Nurse – led discussion	1										40	Unsatisfactory <=70%
303		Nurse – led discussion	1										30	Unsatisfactory <=70%
304		Nurse – led discussion	1										30	Unsatisfactory <=70%
305		Nurse – led discussion	1										40	Unsatisfactory <=70%
306		Nurse – led discussion	1										50	Unsatisfactory <=70%
307		Nurse – led discussion	1										50	Unsatisfactory <=70%
308		Nurse – led discussion	1										70	Unsatisfactory <=70%
309		Nurse – led discussion	1										70	Unsatisfactory <=70%
310		Nurse – led discussion	1										70	Unsatisfactory <=70%
311		Nurse – led discussion	1										60	Unsatisfactory <=70%
312		Nurse – led discussion	1										60	Unsatisfactory <=70%
313		Nurse – led discussion	1										60	Unsatisfactory <=70%
314		Nurse – led discussion	1										50	Unsatisfactory <=70%
315		Nurse – led discussion	1										60	Unsatisfactory <=70%
316		Nurse – led discussion	1										50	Unsatisfactory <=70%
317		Nurse – led discussion	1										60	Unsatisfactory <=70%
318		Nurse – led discussion	1										50	Unsatisfactory <=70%
319		Nurse – led discussion	1										60	Unsatisfactory <=70%
320		Nurse – led discussion	1										50	Unsatisfactory <=70%
321		Nurse – led discussion	1										60	Unsatisfactory <=70%
322		Nurse – led discussion	1										60	Unsatisfactory <=70%
323		Nurse – led discussion	1										60	Unsatisfactory <=70%
324		Nurse – led discussion	1										60	Unsatisfactory <=70%
325		Nurse – led discussion	1										70	Unsatisfactory <=70%
326		Nurse – led discussion	1										70	Unsatisfactory <=70%
327		Nurse – led discussion	1										60	Unsatisfactory <=70%
328		Nurse – led discussion	1										60	Unsatisfactory <=70%
329		Nurse – led discussion	1										60	Unsatisfactory <=70%
330		Nurse – led discussion	1										60	Unsatisfactory <=70%
331		Nurse – led discussion	1										70	Unsatisfactory <=70%
332		Nurse – led discussion	1										70	Unsatisfactory <=70%
333		Nurse – led discussion	1										70	Unsatisfactory <=70%
334		Nurse – led discussion	1										70	Unsatisfactory <=70%
335		Nurse – led discussion	1										60	Unsatisfactory <=70%
336		Nurse – led discussion	1										60	Unsatisfactory <=70%
337		Nurse – led discussion	1										60	Unsatisfactory <=70%
338		Nurse – led discussion	1										60	Unsatisfactory <=70%
339		Nurse – led discussion	1										60	Unsatisfactory <=70%
340		Nurse – led discussion	1										50	Unsatisfactory <=70%
341		Nurse – led discussion	1										50	Unsatisfactory <=70%
342		Nurse – led discussion	1										40	Unsatisfactory <=70%
343		Nurse – led discussion	1										70	Unsatisfactory <=70%
344		Nurse – led discussion	1										70	Unsatisfactory <=70%
345		Nurse – led discussion	1										70	Unsatisfactory <=70%
346		Nurse – led discussion	1										50	Unsatisfactory <=70%
347		Nurse – led discussion	1										60	Unsatisfactory <=70%
348		Nurse – led discussion	1										60	Unsatisfactory <=70%
349		Nurse – led discussion	1										60	Unsatisfactory <=70%
350		Nurse – led discussion	1										70	Unsatisfactory <=70%
351		Nurse – led discussion	1										60	Unsatisfactory <=70%
352		Nurse – led discussion	1										50	Unsatisfactory <=70%
353		Nurse – led discussion	1										40	Unsatisfactory <=70%
354		Nurse – led discussion	1										40	Unsatisfactory <=70%
355		Nurse – led discussion	1										50	Unsatisfactory <=70%
356		Nurse – led discussion	1										40	Unsatisfactory <=70%
357		Nurse – led discussion	1										50	Unsatisfactory <=70%
358		Nurse – led discussion	1										60	Unsatisfactory <=70%
359		Nurse – led discussion	1										70	Unsatisfactory <=70%
360		Nurse – led discussion	1										60	Unsatisfactory <=70%
361		Nurse – led discussion	1										60	Unsatisfactory <=70%
362		Nurse – led discussion	1										60	Unsatisfactory <=70%
363		Nurse – led discussion	1										40	Unsatisfactory <=70%
364		Nurse – led discussion	1										40	Unsatisfactory <=70%
365		Nurse – led discussion	1										50	Unsatisfactory <=70%
366		Nurse – led discussion	1										50	Unsatisfactory <=70%
367		Nurse – led discussion	1										60	Unsatisfactory <=70%
368		Nurse – led discussion	1										70	Unsatisfactory <=70%
369		Nurse – led discussion	1										70	Unsatisfactory <=70%
370		Nurse – led discussion	1										60	Unsatisfactory <=70%
371		Nurse – led discussion	1										60	Unsatisfactory <=70%
372		Nurse – led discussion	1										50	Unsatisfactory <=70%
373		Nurse – led discussion	1										50	Unsatisfactory <=70%
374		Nurse – led discussion	1										60	Unsatisfactory <=70%
375		Nurse – led discussion	1										60	Unsatisfactory <=70%
376		Nurse – led discussion	1										60	Unsatisfactory <=70%
377		Nurse – led discussion	1										60	Unsatisfactory <=70%
378		Nurse – led discussion	1										70	Unsatisfactory <=70%
379		Nurse – led discussion	1										50	Unsatisfactory <=70%
380		Nurse – led discussion	1										50	Unsatisfactory <=70%
381		Nurse – led discussion	1										70	Unsatisfactory <=70%
382		Nurse – led discussion	1										70	Unsatisfactory <=70%
383		Nurse – led discussion	1										70	Unsatisfactory <=70%
384		Nurse – led discussion	1										70	Unsatisfactory <=70%
385		Nurse – led discussion	1										60	Unsatisfactory <=70%
386		Nurse – led discussion	1										70	Unsatisfactory <=70%
387		Nurse – led discussion	1										60	Unsatisfactory <=70%
388		Nurse – led discussion	1										60	Unsatisfactory <=70%
389		Nurse – led discussion	1										50	Unsatisfactory <=70%
390		Nurse – led discussion	1										50	Unsatisfactory <=70%
391		Nurse – led discussion	1										50	Unsatisfactory <=70%
392		Nurse – led discussion	1										50	Unsatisfactory <=70%
393		Nurse – led discussion	1										60	Unsatisfactory <=70%
394		Nurse – led discussion	1										60	Unsatisfactory <=70%
395		Nurse – led discussion	1										50	Unsatisfactory <=70%
396		Nurse – led discussion	1										60	Unsatisfactory <=70%
397		Nurse – led discussion	1										50	Unsatisfactory <=70%
398		Nurse – led discussion	1										60	Unsatisfactory <=70%
399		Nurse – led discussion	1										60	Unsatisfactory <=70%
400		Nurse – led discussion	1										60	Unsatisfactory <=70%
401		Nurse – led discussion	1										50	Unsatisfactory <=70%
402		Nurse – led discussion	1										70	Unsatisfactory <=70%
403		Nurse – led discussion	1										70	Unsatisfactory <=70%
404		Nurse – led discussion	1										70	Unsatisfactory <=70%
405		Nurse – led discussion	1										60	Unsatisfactory <=70%
406		Nurse – led discussion	1										70	Unsatisfactory <=70%
407		Nurse – led discussion	1										60	Unsatisfactory <=70%
408		Nurse – led discussion	1										60	Unsatisfactory <=70%
409		Nurse – led discussion	1										50	Unsatisfactory <=70%
410		Nurse – led discussion	1										50	Unsatisfactory <=70%
411		Nurse – led discussion	1										50	Unsatisfactory <=70%
412		Nurse – led discussion	1										50	Unsatisfactory <=70%
413		Nurse – led discussion	1										60	Unsatisfactory <=70%
414		Nurse – led discussion	1										60	Unsatisfactory <=70%
415		Nurse – led discussion	1										50	Unsatisfactory <=70%
416		Nurse – led discussion	1										60	Unsatisfactory <=70%
417		Nurse – led discussion	1										50	Unsatisfactory <=70%
418		Nurse – led discussion	1										60	Unsatisfactory <=70%
419		Nurse – led discussion	1										60	Unsatisfactory <=70%
420		Nurse – led discussion	1										70	Unsatisfactory <=70%
421		Nurse – led discussion	1										70	Unsatisfactory <=70%
422		Nurse – led discussion	1										70	Unsatisfactory <=70%
423		Nurse – led discussion	1										60	Unsatisfactory <=70%
424		Nurse – led discussion	1										70	Unsatisfactory <=70%
425		Nurse – led discussion	1										60	Unsatisfactory <=70%
426		Nurse – led discussion	1										60	Unsatisfactory <=70%
427		Nurse – led discussion	1										50	Unsatisfactory <=70%
428		Nurse – led discussion	1										50	Unsatisfactory <=70%
429		Nurse – led discussion	1										50	Unsatisfactory <=70%
430		Nurse – led discussion	1										50	Unsatisfactory <=70%
431		Nurse – led discussion	1										60	Unsatisfactory <=70%
432		Nurse – led discussion	1										60	Unsatisfactory <=70%
433		Nurse – led discussion	1										50	Unsatisfactory <=70%
434		Nurse – led discussion	1										60	Unsatisfactory <=70%
435		Nurse – led discussion	1										50	Unsatisfactory <=70%
436		Nurse – led discussion	1										60	Unsatisfactory <=70%
437		Nurse – led discussion	1										60	Unsatisfactory <=70%
438		Nurse – led discussion	1										60	Unsatisfactory <=70%
439		Nurse – led discussion	1										50	Unsatisfactory <=70%
440		Nurse – led discussion	1										70	Unsatisfactory <=70%
441		Nurse – led discussion	1										70	Unsatisfactory <=70%
442		Nurse – led discussion	1										70	Unsatisfactory <=70%
443		Nurse – led discussion	1										60	Unsatisfactory <=70%
444		Nurse – led discussion	1										70	Unsatisfactory <=70%
445		Nurse – led discussion	1										60	Unsatisfactory <=70%
446		Nurse – led discussion	1										60	Unsatisfactory <=70%
447		Nurse – led discussion	1										50	Unsatisfactory <=70%
448		Nurse – led discussion	1										50	Unsatisfactory <=70%
449		Nurse – led discussion	1										50	Unsatisfactory <=70%
450		Nurse – led discussion	1										50	Unsatisfactory <=70%
451		Nurse – led discussion	1										60	Unsatisfactory <=70%
452		Nurse – led discussion	1										60	Unsatisfactory <=70%
453		Nurse – led discussion	1										50	Unsatisfactory <=70%
454		Nurse – led discussion	1										60	Unsatisfactory <=70%
455		Nurse – led discussion	1										50	Unsatisfactory <=70%
456		Nurse – led discussion	1										60	Unsatisfactory <=70%
457		Nurse – led discussion	1										60	Unsatisfactory <=70%
458		Nurse – led discussion	1										60	Unsatisfactory <=70%
459		Nurse – led discussion	1										50	Unsatisfactory <=70%
460		Nurse – led discussion	1										70	Unsatisfactory <=70%
461		Nurse – led discussion	1										70	Unsatisfactory <=70%
462		Nurse – led discussion	1										70	Unsatisfactory <=70%
463		Nurse – led discussion	1										60	Unsatisfactory <=70%
464		Nurse – led discussion	1										70	Unsatisfactory <=70%
465		Nurse – led discussion	1										60	Unsatisfactory <=70%
466		Nurse – led discussion	1										60	Unsatisfactory <=70%
467		Nurse – led discussion	1										50	Unsatisfactory <=70%
468		Nurse – led discussion	1										50	Unsatisfactory <=70%
469		Nurse – led discussion	1										50	Unsatisfactory <=70%
470		Nurse – led discussion	1										50	Unsatisfactory <=70%
471		Nurse – led discussion	1										60	Unsatisfactory <=70%
472		Nurse – led discussion	1										60	Unsatisfactory <=70%
473		Nurse – led discussion	1										50	Unsatisfactory <=70%
474		Nurse – led discussion	1										60	Unsatisfactory <=70%
475		Nurse – led discussion	1										50	Unsatisfactory <=70%
476		Nurse – led discussion	1										60	Unsatisfactory <=70%
477		Nurse – led discussion	1										60	Unsatisfactory <=70%
478		Nurse – led discussion	1										60	Unsatisfactory <=70%
479		Nurse – led discussion	1										50	Unsatisfactory <=70%
480		Nurse – led discussion	1										70	Unsatisfactory <=70%
481		Nurse – led discussion	1										70	Unsatisfactory <=70%
482		Nurse – led discussion	1										70	Unsatisfactory <=70%
483		Nurse – led discussion	1										60	Unsatisfactory <=70%
484		Nurse – led discussion	1										70	Unsatisfactory <=70%
485		Nurse – led discussion	1										60	Unsatisfactory <=70%
486		Nurse – led discussion	1										60	Unsatisfactory <=70%
487		Nurse – led discussion	1										50	Unsatisfactory <=70%
488		Nurse – led discussion	1										50	Unsatisfactory <=70%
489		Nurse – led discussion	1										50	Unsatisfactory <=70%
490		Nurse – led discussion	1										50	Unsatisfactory <=70%
491		Nurse – led discussion	1										60	Unsatisfactory <=70%
492		Nurse – led discussion	1										60	Unsatisfactory <=70%
493		Nurse – led discussion	1										50	Unsatisfactory <=70%
494		Nurse – led discussion	1										60	Unsatisfactory <=70%
495		Nurse – led discussion	1										50	Unsatisfactory <=70%
496		Nurse – led discussion	1										60	Unsatisfactory <=70%
497		Nurse – led discussion	1										60	Unsatisfactory <=70%
498		Nurse – led discussion	1										60	Unsatisfactory <=70%
499		Nurse – led discussion	1										50	Unsatisfactory <=70%
500		Nurse – led discussion	1										70	Unsatisfactory <=70%
501		Nurse – led discussion	1										70	Unsatisfactory <=70%
502		Nurse – led discussion	1										70	Unsatisfactory <=70%
503		Nurse – led discussion	1										60	Unsatisfactory <=70%
504		Nurse – led discussion	1										70	Unsatisfactory <=70%
505		Nurse – led discussion	1										60	Unsatisfactory <=70%
506		Nurse – led discussion	1										60	Unsatisfactory <=70%
507		Nurse – led discussion	1										50	Unsatisfactory <=70%
508		Nurse – led discussion	1										50	Unsatisfactory <=70%
509		Nurse – led discussion	1										50	Unsatisfactory <=70%
510		Nurse – led discussion	1										50	Unsatisfactory <=70%
511		Nurse – led discussion	1										60	Unsatisfactory <=70%
512		Nurse – led discussion	1										60	Unsatisfactory <=70%
513		Nurse – led discussion	1										50	Unsatisfactory <=70%
514		Nurse – led discussion	1										60	Unsatisfactory <=70%
515		Nurse – led discussion	1										50	Unsatisfactory <=70%
516		Nurse – led discussion	1										60	Unsatisfactory <=70%
517		Nurse – led discussion	1										60	Unsatisfactory <=70%
518		Nurse – led discussion	1										60	Unsatisfactory <=70%
519		Nurse – led discussion	1										50	Unsatisfactory <=70%
520		Nurse – led discussion	1										70	Unsatisfactory <=70%
521		Nurse – led discussion	1										70	Unsatisfactory <=70%
522		Nurse – led discussion	1										70	Unsatisfactory <=70%
523		Nurse – led discussion	1										60	Unsatisfactory <=70%
524		Nurse – led discussion	1										70	Unsatisfactory <=70%
525		Nurse – led discussion	1										60	Unsatisfactory <=70%
526		Nurse – led discussion	1										60	Unsatisfactory <=70%
527		Nurse – led discussion	1										50	Unsatisfactory <=70%
528		Nurse – led discussion	1										50	Unsatisfactory <=70%
529		Nurse – led discussion	1										50	Unsatisfactory <=70%
530		Nurse – led discussion	1										50	Unsatisfactory <=70%
531		Nurse – led discussion	1										60	Unsatisfactory <=70%
532		Nurse – led discussion	1										60	Unsatisfactory <=70%
533		Nurse – led discussion	1										50	Unsatisfactory <=70%
534		Nurse – led discussion	1										60	Unsatisfactory <=70%
535		Nurse – led discussion	1										50	Unsatisfactory <=70%
536		Nurse – led discussion	1										60	Unsatisfactory <=70%
537		Nurse – led discussion	1										60	Unsatisfactory <=70%
538		Nurse – led discussion	1										60	Unsatisfactory <=70%
539		Nurse – led discussion	1										50	Unsatisfactory <=70%
540		Nurse – led discussion	1										60	Unsatisfactory <=70%
541		Nurse – led discussion	1										50	Unsatisfactory <=70%
542		Nurse – led discussion	1										60	Unsatisfactory <=70%
543		Nurse – led discussion	1										60	Unsatisfactory <=70%
544		Nurse – led discussion	1										60	Unsatisfactory <=70%
545		Nurse – led discussion	1										50	Unsatisfactory <=70%
546		Nurse – led discussion	1										70	Unsatisfactory <=70%
547		Nurse – led discussion	1										70	Unsatisfactory <=70%
548		Nurse – led discussion	1										70	Unsatisfactory <=70%
549		Nurse – led discussion	1										60	Unsatisfactory <=70%
550		Nurse – led discussion	1										70	Unsatisfactory <=70%
551		Nurse – led discussion	1										60	Unsatisfactory <=70%
552		Nurse – led discussion	1										60	Unsatisfactory <=70%
553		Nurse – led discussion	1										50	Unsatisfactory <=70%
554		Nurse – led discussion	1										50	Unsatisfactory <=70%
555		Nurse – led discussion	1										50	Unsatisfactory <=70%
556		Nurse – led discussion	1										50	Unsatisfactory <=70%
557		Nurse – led discussion	1										60	Unsatisfactory <=70%
558		Nurse – led discussion	1										60	Unsatisfactory <=70%
559		Nurse – led discussion	1										50	Unsatisfactory <=70%
560		Nurse – led discussion	1										60	Unsatisfactory <=70%
561		Nurse – led discussion	1										50	Unsatisfactory <=70%
562		Nurse – led discussion	1										60	Unsatisfactory <=70%
563		Nurse – led discussion	1										60	Unsatisfactory <=70%
564		Nurse – led discussion	1										60	Unsatisfactory <=70%
565		Nurse – led discussion	1										50	Unsatisfactory <=70%
566		Nurse – led discussion	1										60	Unsatisfactory <=70%
567		Nurse – led discussion	1										50	Unsatisfactory <=70%
568		Nurse – led discussion	1										60	Unsatisfactory <=70%
569		Nurse – led discussion	1										60	Unsatisfactory <=70%
570		Nurse – led discussion	1										60	Unsatisfactory <=70%
571		Nurse – led discussion	1										50	Unsatisfactory <=70%
572		Nurse – led discussion	1										70	Unsatisfactory <=70%
573		Nurse – led discussion	1										70	Unsatisfactory <=70%
574		Nurse – led discussion	1										70	Unsatisfactory <=70%
575		Nurse – led discussion	1										60	Unsatisfactory <=70%
576		Nurse – led discussion	1										70	Unsatisfactory <=70%
577		Nurse – led discussion	1										60	Unsatisfactory <=70%
578		Nurse – led discussion	1										60	Unsatisfactory <=70%
579		Nurse – led discussion	1										50	Unsatisfactory <=70%
580		Nurse – led discussion	1										50	Unsatisfactory <=70%
581		Nurse – led discussion	1										50	Unsatisfactory <=70%
582		Nurse – led discussion	1										50	Unsatisfactory <=70%
583		Nurse – led discussion	1										60	Unsatisfactory <=70%
584		Nurse – led discussion	1										60	Unsatisfactory <=70%
585		Nurse – led discussion	1										50	Unsatisfactory <=70%
586		Nurse – led discussion	1										60	Unsatisfactory <=70%
587		Nurse – led discussion	1										50	Unsatisfactory <=70%
588		Nurse – led discussion	1										60	Unsatisfactory <=70%
589		Nurse – led discussion	1										60	Unsatisfactory <=70%
590		Nurse – led discussion	1										60	Unsatisfactory <=70%
591		Nurse – led discussion	1										50	Unsatisfactory <=70%
592		Nurse – led discussion	1										70	Unsatisfactory <=70%
593		Nurse – led discussion	1										70	Unsatisfactory <=70%
594		Nurse – led discussion	1										60	Unsatisfactory <=70%
595		Nurse – led discussion	1										60	Unsatisfactory <=70%
596		Nurse – led discussion	1										60	Unsatisfactory <=70%
597		Nurse – led discussion	1										70	Unsatisfactory <=70%
598		Nurse – led discussion	1										60	Unsatisfactory <=70%
599		Nurse – led discussion	1										60	Unsatisfactory <=70%
600		Nurse – led discussion	1										60	Unsatisfactory <=70%
[truncated: 429 more columns]
